# Supplementary material for: Functional Differentiation of BMP7 Genes in Zebrafish: bmp7a for Dorsal-Ventral Pattern and bmp7b for Melanin Synthesis and Eye Development
Source: Front Cell Dev Biol. 2022 Mar 15;10:838721. doi: 10.3389/fcell.2022.838721 (PMC8964609; doi:10.3389/fcell.2022.838721)
Supplement: Supplementary file 1 [file Table1.XLSX]

## Sheet: Supplementary Table 1
Supplementary Table 1 BMP7 sequence IDs in different species.
Species	Sequence ID
Homo sapiens bmp7	ENST00000395863.8
Mus musculus bmp7	ENSMUST00000009143.8
Gallus gallus bmp7	ENSGALT00000012430.6
Xenopus tropicalis bmp7	ENSXETT00000024604.3
Latimeria chalumnae bmp7	ENSLACT00000020124.1
Danio rerio bmp7a	ENSDART00000016472.9
Oryzias latipes bmp7a	ENSORLT00000016922.2
Oreochromis niloticus bmp7a	ENSONIT00000072306.1
Takifugu rubripes bmp7a	ENSTRUT00000028425.3
Gasterosteus aculeatus bmp7a	ENSGACT00000013186.1
Danio rerio bmp7b	ENSDART00000092214.5
Oryzias latipes bmp7b	ENSORLT00000014693.2
Oreochromis niloticus bmp7b	ENSONIT00000046557.1
Takifugu rubripes bmp7b	ENSTRUT00000082312.1
Gasterosteus aculeatus bmp7b	ENSGACT00000019988.1

## Sheet: Supplementary Table 2 
Supplementary Table 2 The primers and sequences of gRNA component involved in the experiment.
Application	Gene/Component ID	Sequence	Production size	Tm (℃)
Primers for mutant detection	Gel electrophoresis check primers for bmp7a-/-,-19bp	F: GCAGCGGGAAATCCTCTCTA	167 bp	60
		R: TCGTGTACGCGGGTTCATA
	Sequencing primers for bmp7a-/-,-19bp	F: TGTGGTTGCAGTGTGCTCGC	545 bp	60
		R: AACTCTTCATCTGTCTTCGCCT
	Gel electrophoresis check primers and sequencing primers for both of bmp7b-/-,-49bp and bmp7b-/-,-25bp	F: TTAAGCGCTCTCGTCCTGTC	305 bp	60
		R:TGAGTGGTGAAAACGGGCTT
Primers for the whole-mount in situ hybridization	bmp7a	F: TGTGGTTGCAGTGTGCTCGC	545bp	60
		R: TAATACGACTCACTATAGGGAACTCTTCATCTGTCTTCGCCT
	bmp7b	F: TTAAGCGCTCTCGTCCTGTC	305bp	60
		R: TAATACGACTCACTATAGGGTGAGTGGTGAAAACGGGCTT
Primers for gene quantitative expression analysis	gh1	F: ATCCGTGTGCAACACCTTCA	215	60
		R: TCCCAGGATTCAATGAGGCG
	ghra	F: CTGGTTTGCGATGGAGCCTA	239	60
		R: GGCTCTGCTACGGTGTAGTC
	ghrb	F: GACGAACCACATGAGAGCCA	184	60
		R: GGAAACCATCGTGGCAACTG
	Igf1	F: AGAAGGTCACACAACCGTGG	223	60
		R: TGTTTCCTCGGCTCGAGTTC
	Igf1ra	F: GCTCCGATCCAAAGAGCAGG	123	60
		R: CGATGGACGAACTTGTTGGC
	Igf1rb	F: TCGGTGATTTTGGCATGACG	172	60
		R: AGGGTGGCTATTTCCCACAAA
	Igf2a	F: GAACAGATCAAACAGCCGCC	125	60
		R: AGGAAACATCTCGCTCCGAC
	Igf2b	F: TACTGCGCTAAACCTGCCAA	151	60
		R: GAGCAGCCTTTCTTTGCCAC
	Igf2r	F: CGATCGCAAAGATGGCTGTG	221	60
		R: CGTGAAGGCAGACAGAGGTT
	erbb3b	F: TGAAGAACAGCTGCCACGAT	247	60
		R: CTCACAGCCACTTCTCCCAG
	gna14	F: AATGGACAAGCGGAGTTCCA	148	60
		R: CACCAGTTTGGCAAAGGACC
	bambia	F: CCACGTGGCTAAGTTGGACT	152	60
		R: ACATCCCCCAGTGTACCAGA
	wnt7ba	F: GTCTCAAGCAGTCTCGAGGG	191	60
		R: ATGAGTGTTGTGTCCTCGGC
	rcvrn2	F: CTTCCAGAAGCAGTGTCCGT	124	60
		R: GGTGTCAAAGGAGCGGAAGA
	rgs9a	F: ACAGCGCAATGGATTATGGC	192	60
		R: CCAGGAACGGGTCATGGTTA
	rgs9b	F: ATTGCTCCTGAAGCACACAGA	170	60
		R: TTTTCCAGTTTGCTCATGACCTG
	guca1d	F: TCGACTTTGTGGAGTACATCGC	132	60
		R: TTGTTTCCAATTCGTCCTTGTCA
	grk1b	F: ATCGAGAAGCGAATCCTGGC	217	60
		R: GCAAATGCTCAAGCCCACAA
	opn1mw4	F: GATTCATGGCCACACTGGGA	130	60
		R: CATCCTGCGAAAGCGTGACT
	gc2	F: TCCAAGTCTTTTGCCCGGTT	189	60
		R: CATGGTGCGGGCAAATGTAG
	β-actin	F: GGCATCACACCTTCTACAA	210	60
		R: CAGAGTCCATCACAATACCA
	bmp7a	F: GCAGCGGGAAATCCTCTCTA	167	60
		R: TCGTGTACGCGGGTTCATA
	bmp7b	F: TTAAGCGCTCTCGTCCTGTC	305	60
		R:TGAGTGGTGAAAACGGGCTT
Sequences of gRNA component	gRNA Scaffold	GATCCGCACCGACTCGGTGCCACTTTTTCAAGTTGATAACGGACTAGCCTTATTTTAACTTGCTATTTCTAGCTCTAAAAC
	bmp7a gRNA	AATTAATACGACTCACTATA GGGACGGAGACAGGCGCGGT GTTTTAGAGCTAGAAATAGC
	bmp7b gRNA	AATTAATACGACTCACTATAGGGCGTTGTGCTTGCCGTGGGTTTTAGAGCTAGAAATAGC

## Sheet: Supplementary Table 3
Supplementary Table 3 Information on all the differentially expressed genes in the skin tissues of bmp7b-/- and wild-type fish based on transcriptome analysis.
Geneid	Chr	Start	End	Strand	Length	AA_1_30dpf	AA_2_30dpf	AA_3_30dpf	aa_1_30dpf	aa_2_30dpf	aa_3_30dpf	AA_30dpf___aa_30dpf_PValue	AA_30dpf___aa_30dpf_FDR	AA_30dpf___aa_30dpf_logFC	uniprotAc	Refseq	pfam	interpro	eggNOG	GO(GO_term,class,description)	KEGG(KO,pathway,description)
abca1a	1;1;1;1;1;1;1;1;1;1;1;1;1;1;1;1;1;1;1;1;1;1;1;1;1;1;1;1;1;1;1;1;1;1;1;1;1;1;1;1;1;1;1;1;1;1;1;1;1;1;1;1;1;1;1;1;1;1;1;1;1;1;1;1;1;1;1;1;1;1;1;1;1;1;1;1;1;1;1;1;1;1;1;1;1;1;1;1;1;1;1;1;1;1;1;1;1;1;1;1;1	51925821;51928520;51928530;51928560;51930612;51930612;51930612;51933728;51933728;51934472;51934472;51940120;51940120;51942869;51942869;51950776;51950776;51957212;51957212;51957918;51957918;51959380;51959380;51960240;51960240;51963695;51963695;51964298;51964298;51964753;51964753;51965521;51965521;51966617;51966617;51966913;51966913;51968023;51968023;51968529;51968529;51969077;51969077;51970015;519…	51925968;51928625;51928625;51928625;51931212;51930705;51930705;51933869;51933869;51934590;51934590;51940241;51940241;51943060;51943060;51950865;51950865;51957455;51957455;51958057;51958057;51959496;51959496;51960434;51960434;51963900;51963900;51964474;51964474;51964975;51964975;51965742;51965742;51966821;51966821;51967026;51967026;51968194;51968194;51968660;51968660;51969216;51969216;51970152;519…	+;+;+;+;+;+;+;+;+;+;+;+;+;+;+;+;+;+;+;+;+;+;+;+;+;+;+;+;+;+;+;+;+;+;+;+;+;+;+;+;+;+;+;+;+;+;+;+;+;+;+;+;+;+;+;+;+;+;+;+;+;+;+;+;+;+;+;+;+;+;+;+;+;+;+;+;+;+;+;+;+;+;+;+;+;+;+;+;+;+;+;+;+;+;+;+;+;+;+;+;+	10197	10.1702	13.3933	16.1741	7.7286	9.06621	6.25647	0.0104621	0.415323	0.668047	B8A446,ATP-binding cassette, sub-family A	NP_001296394.1,ATP-binding cassette sub-family A member 1	PF12698,ABC-2 family transporter protein;PF00005,ABC transporter	IPR026082,ABC transporter A;IPR017871,ABC transporter, conserved site;IPR003593,AAA+ ATPase domain;IPR003439,ABC transporter-like;IPR027417,P-loop containing nucleoside triphosphate hydrolase	COG1131,ABC-type multidrug transport system, ATPase component;KOG0059,Lipid exporter ABCA1 and related proteins, ABC superfamily	GO:0042626,molecular_function,ATPase activity, coupled to transmembrane movement of substances;GO:0055085,biological_process,transmembrane transport;GO:0043231,cellular_component,intracellular membrane-bounded organelle;GO:0010874,biological_process,regulation of cholesterol efflux;GO:0016887,molecular_function,ATPase activity;GO:0016020,cellular_component,membrane;GO:0002040,biological_process,s…	K05641,ko02010,ABC transporters;K05641,ko04975,Fat digestion and absorption
abcb5	16;16;16;16;16;16;16;16;16;16;16;16;16;16;16;16;16;16;16;16;16;16;16;16;16;16;16;16;16	19734698;19737240;19738628;19738921;19740806;19741045;19742847;19743286;19746329;19746528;19747086;19747543;19748104;19750526;19750776;19751616;19752720;19753772;19753983;19754508;19754835;19757213;19757476;19758918;19759482;19759749;19760862;19761282;19762518	19735816;19737386;19738834;19739118;19740962;19741185;19742947;19743489;19746412;19746605;19747190;19747695;19748319;19750687;19750946;19751819;19752845;19753882;19754096;19754685;19754959;19757384;19757667;19759020;19759632;19759812;19760961;19761357;19762569	-;-;-;-;-;-;-;-;-;-;-;-;-;-;-;-;-;-;-;-;-;-;-;-;-;-;-;-;-	5011	1.21041	1.32004	2.1149	8.99947	7.09216	11.1369	4.63e-07	0.00398065	-2.66344	F1R7A8,ABC transporter B family member 5	XP_001922717.3,multidrug resistance protein 1	PF00005,ABC transporter;PF00664,ABC transporter transmembrane region	IPR003439,ABC transporter-like;IPR027417,P-loop containing nucleoside triphosphate hydrolase;IPR011527,ABC transporter type 1, transmembrane domain;IPR036640,ABC transporter type 1, transmembrane domain superfamily;IPR003593,AAA+ ATPase domain;IPR017871,ABC transporter, conserved site	COG1132,ABC-type multidrug transport system, ATPase and permease components;KOG0055,Multidrug/pheromone exporter, ABC superfamily	GO:0042626,molecular_function,ATPase activity, coupled to transmembrane movement of substances;GO:0050787,biological_process,detoxification of mercury ion;GO:0055085,biological_process,transmembrane transport;GO:0016887,molecular_function,ATPase activity;GO:0016020,cellular_component,membrane;GO:0000166,molecular_function,nucleotide binding;GO:0005524,molecular_function,ATP binding;GO:0016021,cel…	K05658,ko04976,Bile secretion;K05658,ko05206,MicroRNAs in cancer;K05658,ko02010,ABC transporters
abcc6a	6;6;6;6;6;6;6;6;6;6;6;6;6;6;6;6;6;6;6;6;6;6;6;6;6;6;6;6;6;6;6	10790927;10793178;10793801;10802669;10806666;10809351;10809521;10810093;10811174;10812988;10813265;10814572;10815899;10816150;10816959;10817136;10817627;10819282;10819546;10819914;10820597;10820797;10821095;10821560;10822032;10824056;10824313;10824799;10826820;10828322;10831087	10791480;10793354;10793926;10802806;10806785;10809412;10809652;10810299;10811351;10813149;10813357;10814775;10816045;10816237;10817028;10817262;10817803;10819449;10819738;10819992;10820705;10821004;10821405;10821759;10822158;10824157;10824459;10824957;10826986;10828516;10832568	+;+;+;+;+;+;+;+;+;+;+;+;+;+;+;+;+;+;+;+;+;+;+;+;+;+;+;+;+;+;+	6409	0.640199	0.943125	1.0886	1.54075	1.93435	1.82208	0.000524188	0.0950679	-1.10814	E7F118,ATP-binding cassette, sub-family C	XP_009300481.1,multidrug resistance-associated protein 1-like	PF00005,ABC transporter;PF00664,ABC transporter transmembrane region	IPR003439,ABC transporter-like;IPR027417,P-loop containing nucleoside triphosphate hydrolase;IPR011527,ABC transporter type 1, transmembrane domain;IPR036640,ABC transporter type 1, transmembrane domain superfamily;IPR005292,Multi drug resistance-associated protein;IPR003593,AAA+ ATPase domain;IPR017871,ABC transporter, conserved site	COG1132,ABC-type multidrug transport system, ATPase and permease components;KOG0054,Multidrug resistance-associated protein/mitoxantrone resistance protein, ABC superfamily	GO:0042626,molecular_function,ATPase activity, coupled to transmembrane movement of substances;GO:0022857,molecular_function,transmembrane transporter activity;GO:0055085,biological_process,transmembrane transport;GO:0030500,biological_process,regulation of bone mineralization;GO:0005887,cellular_component,integral component of plasma membrane;GO:0016887,molecular_function,ATPase activity;GO:0016…	K05665,ko04977,Vitamin digestion and absorption;K05665,ko04071,Sphingolipid signaling pathway;K05665,ko05206,MicroRNAs in cancer;K05665,ko02010,ABC transporters
ablim2	12;12;12;12;12;12;12;12;12;12;12;12;12;12;12;12;12;12;12;12;12;12;12;12;12;12;12;12;12;12;12;12;12;12;12;12;12;12;12;12	22558896;22559008;22624409;22624409;22647147;22647147;22652945;22652945;22653190;22653190;22653526;22653526;22659615;22659615;22662807;22662807;22664650;22664650;22664840;22664840;22666918;22666918;22667605;22667605;22671030;22675690;22675690;22676598;22676598;22678844;22678844;22680094;22680094;22682581;22682581;22688354;22688354;22688538;22688946;22693641	22559216;22559216;22624564;22624564;22647330;22647330;22653057;22653057;22653316;22653316;22653619;22653619;22659702;22659702;22662865;22662865;22664727;22664727;22664983;22664983;22666950;22666950;22667722;22667722;22671248;22675791;22675791;22676651;22676651;22678887;22678887;22680199;22680199;22682639;22682639;22688482;22688411;22688545;22689026;22694628	+;+;+;+;+;+;+;+;+;+;+;+;+;+;+;+;+;+;+;+;+;+;+;+;+;+;+;+;+;+;+;+;+;+;+;+;+;+;+;+	3305	29.975	27.1746	28.2848	17.451	15.683	13.7615	0.00306455	0.24359	0.79076	U3JA30,Actin-binding LIM protein family, member 2	-	PF02209,Villin headpiece domain;PF16182,Putative adherens-junction anchoring region of AbLIM;PF00412,LIM domain	IPR001781,Zinc finger, LIM-type;IPR028450,Actin-binding LIM protein 2;IPR003128,Villin headpiece;IPR036886,Villin headpiece domain superfamily;IPR032402,Putative adherens-junction anchoring domain	ENOG410XRPY,-;KOG1044,Actin-binding LIM Zn-finger protein Limatin involved in axon guidance	GO:0030036,biological_process,actin cytoskeleton organization;GO:0007010,biological_process,cytoskeleton organization;GO:0003779,molecular_function,actin binding;GO:0046872,molecular_function,metal ion binding;GO:0006351,biological_process,transcription, DNA-templated	-
abrab	19;19;19	47180422;47183371;47186299	47181770;47184029;47186367	-;-;-	2077	20.1841	18.7241	17.1995	27.3144	28.7641	35.6283	0.00401695	0.280575	-0.785092	Q1MT45,Actin-binding Rho-activating protein b	-	PF14705,Costars	IPR026111,Actin-binding Rho-activating protein;IPR038095,Costars domain superfamily;IPR027817,Costars domain	KOG3376,Uncharacterized conserved protein;ENOG410XR7V,-	GO:0035775,biological_process,pronephric glomerulus morphogenesis;GO:0003779,molecular_function,actin binding;GO:0035025,biological_process,positive regulation of Rho protein signal transduction	-
AC024175.1	MT	6353	6423	-	71	1824.97	1842.42	1404.33	1167.56	1061.79	972.999	0.0222465	0.578246	0.597199	-	-	-	-	-	-	-
AC024175.11	MT	16527	16596	-	70	88.3469	69.2428	67.4977	35.9405	32.8907	43.0232	0.0133037	0.459634	0.938061	-	-	-	-	-	-	-
AC024175.22	MT	16449	16520	+	72	42.9464	42.7676	35.5712	13.1033	14.7586	21.3409	0.00594394	0.325655	1.21174	-	-	-	-	-	-	-
acacb	5;5;5;5;5;5;5;5;5;5;5;5;5;5;5;5;5;5;5;5;5;5;5;5;5;5;5;5;5;5;5;5;5;5;5;5;5;5;5;5;5;5;5;5;5;5;5;5;5;5;5;5;5;5;5;5;5;5;5;5;5;5;5;5;5;5;5;5;5;5;5;5;5;5;5;5;5;5;5;5;5;5;5;5;5;5;5;5;5;5;5;5;5;5;5;5;5;5;5;5;5;5;5;5;5;5	18827487;18833224;18840080;18840080;18840308;18840308;18840620;18840620;18840813;18840813;18841314;18841314;18841496;18841496;18842931;18842931;18843129;18843129;18843772;18843772;18844033;18844033;18844819;18844819;18845103;18845103;18845390;18845390;18847983;18847983;18848153;18848153;18848384;18848384;18848688;18848688;18850220;18850220;18850449;18850449;18851438;18851438;18851671;18851671;188…	18827615;18833672;18840212;18840212;18840446;18840446;18840729;18840729;18840894;18840894;18841412;18841412;18841605;18841605;18843041;18843041;18843338;18843338;18843942;18843942;18844194;18844194;18844982;18844982;18845253;18845253;18845493;18845493;18848064;18848064;18848298;18848298;18848534;18848534;18848822;18848822;18850366;18850366;18850637;18850637;18851538;18851538;18851759;18851759;188…	+;+;+;+;+;+;+;+;+;+;+;+;+;+;+;+;+;+;+;+;+;+;+;+;+;+;+;+;+;+;+;+;+;+;+;+;+;+;+;+;+;+;+;+;+;+;+;+;+;+;+;+;+;+;+;+;+;+;+;+;+;+;+;+;+;+;+;+;+;+;+;+;+;+;+;+;+;+;+;+;+;+;+;+;+;+;+;+;+;+;+;+;+;+;+;+;+;+;+;+;+;+;+;+;+;+	8544	20.7401	24.4205	24.2235	13.7069	13.3215	13.8116	0.0095347	0.394155	0.66944	F1QM37,Acetyl-CoA carboxylase beta	XP_009299650.1,-	PF02785,Biotin carboxylase C-terminal domain;PF01039,Carboxyl transferase domain;PF00364,Biotin-requiring enzyme;PF02786,Carbamoyl-phosphate synthase L chain, ATP binding domain;PF00289,Biotin carboxylase, N-terminal domain;PF08326,Acetyl-CoA carboxylase, central region	IPR013537,Acetyl-CoA carboxylase, central domain;IPR011053,Single hybrid motif;IPR034733,Acetyl-CoA carboxylase;IPR013815,ATP-grasp fold, subdomain 1;IPR005479,Carbamoyl-phosphate synthetase large subunit-like, ATP-binding domain;IPR011761,ATP-grasp fold;IPR005482,Biotin carboxylase, C-terminal;IPR011763,Acetyl-coenzyme A carboxyltransferase, C-terminal;IPR000089,Biotin/lipoyl attachment;IPR02904…	COG0439,Biotin carboxylase;COG4799,Acetyl-CoA carboxylase, carboxyltransferase component (subunits alpha and beta);COG0511,Biotin carboxyl carrier protein;KOG0368,Acetyl-CoA carboxylase	GO:0003989,molecular_function,acetyl-CoA carboxylase activity;GO:0046872,molecular_function,metal ion binding;GO:0006633,biological_process,fatty acid biosynthetic process;GO:0016874,molecular_function,ligase activity;GO:0000166,molecular_function,nucleotide binding;GO:0005524,molecular_function,ATP binding	-
acadvl	7;7;7;7;7;7;7;7;7;7;7;7;7;7;7;7;7;7;7;7;7;7;7;7;7;7;7;7;7;7;7;7;7;7;7;7;7;7;7;7;7	20046365;20046433;20046754;20047459;20047459;20048759;20048759;20049064;20049064;20049846;20049846;20050919;20050919;20052452;20052452;20053641;20053641;20058284;20058284;20058898;20058898;20063925;20063925;20064458;20064458;20064702;20064702;20073670;20073670;20073979;20073979;20074199;20074199;20074423;20074423;20076399;20076399;20078861;20078861;20080266;20080266	20046635;20046906;20046906;20047528;20047528;20048836;20048836;20049136;20049136;20049910;20049910;20051053;20051053;20052596;20052596;20053770;20053770;20058409;20058409;20059096;20059096;20064029;20064029;20064544;20064544;20064764;20064764;20073771;20073771;20074076;20074076;20074271;20074271;20074495;20074495;20076471;20076471;20078936;20078936;20081556;20080642	+;+;+;+;+;+;+;+;+;+;+;+;+;+;+;+;+;+;+;+;+;+;+;+;+;+;+;+;+;+;+;+;+;+;+;+;+;+;+;+;+	3604	93.4862	99.6645	77.4714	54.4667	54.7102	54.9983	0.0115582	0.431716	0.64671	F1Q8J4,Acyl-CoA dehydrogenase very long chain	-	PF00441,Acyl-CoA dehydrogenase, C-terminal domain;PF02771,Acyl-CoA dehydrogenase, N-terminal domain;PF02770,Acyl-CoA dehydrogenase, middle domain	IPR036250,Acyl-CoA dehydrogenase-like, C-terminal;IPR013786,Acyl-CoA dehydrogenase/oxidase, N-terminal;IPR009100,Acyl-CoA dehydrogenase/oxidase, N-terminal and middle domain superfamily;IPR037069,Acyl-CoA dehydrogenase/oxidase, N-terminal domain superfamily;IPR009075,Acyl-CoA dehydrogenase/oxidase C-terminal;IPR006091,Acyl-CoA oxidase/dehydrogenase, central domain;IPR006089,Acyl-CoA dehydrogenase…	COG1960,Acyl-CoA dehydrogenases;KOG0137,Very-long-chain acyl-CoA dehydrogenase	GO:0060322,biological_process,head development;GO:0016627,molecular_function,oxidoreductase activity, acting on the CH-CH group of donors;GO:0050660,molecular_function,flavin adenine dinucleotide binding;GO:0016491,molecular_function,oxidoreductase activity;GO:0003995,molecular_function,acyl-CoA dehydrogenase activity;GO:0008152,biological_process,metabolic process;GO:0055114,biological_process,o…	-
acer2	7;7;7;7;7;7	71275760;71277901;71283318;71284220;71287313;71290325	71276139;71278038;71283455;71284361;71287427;71290578	-;-;-;-;-;-	1167	1.12101	1.22158	1.13515	0.538954	0.202346	0.368665	0.00635951	0.338003	1.55589	E7FCF4,Alkaline ceramidase	XP_002663077.2,alkaline ceramidase 2	PF05875,Ceramidase	IPR008901,Ceramidase	ENOG4111RPN,-;KOG2329,Alkaline ceramidase	GO:0006629,biological_process,lipid metabolic process;GO:0006672,biological_process,ceramide metabolic process;GO:0016787,molecular_function,hydrolase activity;GO:0016811,molecular_function,hydrolase activity, acting on carbon-nitrogen (but not peptide) bonds, in linear amides;GO:0017040,molecular_function,N-acylsphingosine amidohydrolase activity;GO:0016020,cellular_component,membrane;GO:0102121…	K01441,ko04071,Sphingolipid signaling pathway;K01441,ko00600,Sphingolipid metabolism
acsf2	12;12;12;12;12;12;12;12;12;12;12;12;12;12;12;12;12;12;12;12;12;12;12;12;12;12;12;12;12;12;12;12;12;12;12;12;12;12;12;12;12;12;12;12;12;12;12;12;12;12;12;12	26405807;26405818;26406848;26406848;26409457;26409457;26410332;26410793;26410793;26411023;26411023;26411023;26411254;26411254;26411254;26435127;26435127;26435342;26435342;26437039;26437039;26437965;26437965;26438752;26438752;26438830;26439009;26439009;26439009;26439072;26441202;26441202;26441202;26441202;26441335;26441335;26441335;26441335;26441365;26443933;26443933;26443933;26443933;26443933;264…	26406464;26406464;26406916;26406916;26409567;26409567;26410934;26410934;26410934;26411174;26411174;26411174;26411316;26411361;26411361;26435203;26435203;26435433;26435433;26437190;26437190;26438060;26438060;26438914;26438914;26438914;26439127;26439127;26439127;26439127;26441255;26441255;26441255;26441255;26441463;26441463;26441463;26441463;26441463;26444128;26444128;26444128;26444128;26444128;264…	-;-;-;-;-;-;-;-;-;-;-;-;-;-;-;-;-;-;-;-;-;-;-;-;-;-;-;-;-;-;-;-;-;-;-;-;-;-;-;-;-;-;-;-;-;-;-;-;-;-;-;-	3405	2.56718	6.46433	3.85161	5.98481	8.30471	5.77614	0.0389119	0.697711	-0.764674	F1R1C0,Acyl-CoA synthetase family member 2, mitochondrial	NP_001038884.2,acyl-CoA synthetase family member 2, mitochondrial precursor;NP_001132910.1,-	PF00501,AMP-binding enzyme;PF13193,AMP-binding enzyme C-terminal domain	IPR000873,AMP-dependent synthetase/ligase;IPR025110,AMP-binding enzyme, C-terminal domain;IPR020845,AMP-binding, conserved site	KOG1177,Long chain fatty acid acyl-CoA ligase;COG0318,Acyl-CoA synthetases (AMP-forming)/AMP-acid ligases II	GO:0003824,molecular_function,catalytic activity;GO:0008152,biological_process,metabolic process	-
acsl1b	14;14;14;14;14;14;14;14;14;14;14;14;14;14;14;14;14;14;14;14;14;14;14;14;14;14;14;14;14;14;14;14;14;14;14;14;14;14;14;14;14;14	918930;923902;924696;924696;924859;924859;926057;926057;926683;926683;927605;927605;928579;928579;928746;928746;929043;929043;929549;929549;930499;930499;931536;931536;932417;932417;933509;933509;934299;934299;936053;936053;936985;936985;937612;937612;938248;938248;938556;938556;943829;952487	924219;924219;924767;924767;924960;924960;926200;926200;926799;926799;927693;927693;928651;928651;928841;928841;929177;929177;929683;929683;930576;930576;931609;931609;932468;932468;933541;933541;934474;934474;936152;936152;937086;937086;937676;937676;938362;938362;938768;938768;943907;952589	-;-;-;-;-;-;-;-;-;-;-;-;-;-;-;-;-;-;-;-;-;-;-;-;-;-;-;-;-;-;-;-;-;-;-;-;-;-;-;-;-;-	7443	9.21164	11.9211	9.29067	6.08425	5.71865	6.44923	0.0162854	0.503007	0.648227	F1QDA6,Acyl-CoA synthetase long chain family member 1b	XP_005169622.1,acyl-CoA synthetase long-chain family member 1 isoform X1	PF00501,AMP-binding enzyme	IPR000873,AMP-dependent synthetase/ligase;IPR020845,AMP-binding, conserved site	KOG1256,Long-chain acyl-CoA synthetases (AMP-forming);COG1022,Long-chain acyl-CoA synthetases (AMP-forming)	GO:0005575,cellular_component,cellular_component;GO:0003824,molecular_function,catalytic activity;GO:0008152,biological_process,metabolic process	-
acsl4a	14;14;14;14;14;14;14;14;14;14;14;14;14;14;14	28132989;28136863;28138064;28138431;28140381;28140707;28142436;28142687;28142848;28143073;28146243;28147145;28148357;28148604;28151810	28133053;28137346;28138241;28138540;28140519;28140857;28142559;28142758;28142987;28143242;28146317;28147336;28148471;28148761;28153488	+;+;+;+;+;+;+;+;+;+;+;+;+;+;+	3852	2.76327	2.69425	2.69392	2.18797	1.42529	1.18073	0.0299642	0.643471	0.69344	F1R452,Acyl-CoA synthetase long chain family member 4a	-	PF00501,AMP-binding enzyme	IPR020459,AMP-binding;IPR000873,AMP-dependent synthetase/ligase;IPR020845,AMP-binding, conserved site	KOG1256,Long-chain acyl-CoA synthetases (AMP-forming);COG1022,Long-chain acyl-CoA synthetases (AMP-forming)	GO:0009953,biological_process,dorsal/ventral pattern formation;GO:0051896,biological_process,regulation of protein kinase B signaling;GO:0003824,molecular_function,catalytic activity;GO:0008152,biological_process,metabolic process;GO:0016020,cellular_component,membrane;GO:1900744,biological_process,regulation of p38MAPK cascade;GO:0016021,cellular_component,integral component of membrane;GO:00305…	-
actb1	1;1;1;1;1;1;1;1;1;1;1;1;1;1;1;1;1;1;1;1;1;1;1;1;1;1	7964988;7965718;7965793;7965985;7965986;7965986;7965998;7966085;7966315;7966603;7966736;7966736;7966736;7966736;7966736;7967346;7967375;7967375;7967375;7967375;7967375;7968468;7968468;7968468;7968468;7968468	7965635;7965899;7965899;7966424;7966424;7966424;7966424;7966424;7966975;7966644;7966846;7966975;7966975;7966975;7966975;7967499;7967520;7967499;7967607;7967499;7967499;7968537;7968537;7968544;7968544;7968621	-;-;-;-;-;-;-;-;-;-;-;-;-;-;-;-;-;-;-;-;-;-;-;-;-;-	2237	71.3199	96.815	136.913	147.132	136.014	147.843	0.0146548	0.484099	-0.624655	A0A2D0Q3W3,actin, cytoplasmic 1	XP_017312989.1,-	-	IPR004001,Actin, conserved site;IPR004000,Actin family;IPR020902,Actin/actin-like conserved site	-	GO:0000166,molecular_function,nucleotide binding;GO:0005524,molecular_function,ATP binding	K05692,ko05164,Influenza A;K05692,ko05100,Bacterial invasion of epithelial cells;K05692,ko04145,Phagosome;K05692,ko05205,Proteoglycans in cancer;K05692,ko04919,Thyroid hormone signaling pathway;K05692,ko05130,Pathogenic Escherichia coli infection;K05692,ko04210,Apoptosis;K05692,ko05110,Vibrio cholerae infection;K05692,ko04530,Tight junction;K05692,ko05410,Hypertrophic cardiomyopathy (HCM);K05692,…
actn1	13;13;13;13;13;13;13;13;13;13;13;13;13;13;13;13;13;13;13;13;13;13;13;13;13;13;13;13;13;13;13;13;13;13;13;13;13;13;13;13;13;13;13;13;13;13;13;13;13;13;13;13;13;13;13;13;13;13;13;13;13;13;13;13;13;13;13;13;13;13;13;13;13	36195256;36195259;36195260;36195532;36195599;36196194;36196194;36196194;36196198;36197797;36197797;36197797;36197797;36200692;36200924;36200924;36200924;36204735;36204735;36204735;36204735;36204969;36204969;36204969;36204969;36207121;36207121;36207121;36207598;36207598;36207598;36209108;36209108;36209108;36209362;36209362;36209362;36209640;36209640;36209640;36211384;36211384;36211384;36212409;362…	36196429;36195884;36195886;36195884;36195884;36196772;36196429;36196429;36196429;36197955;36197955;36197955;36197955;36200757;36201004;36201004;36201004;36204881;36204881;36204881;36204881;36205067;36205148;36205148;36205148;36207255;36207255;36207255;36207780;36207780;36207780;36209248;36209248;36209248;36209470;36209470;36209470;36209790;36209790;36209790;36211531;36211531;36211531;36212639;362…	-;-;-;-;-;-;-;-;-;-;-;-;-;-;-;-;-;-;-;-;-;-;-;-;-;-;-;-;-;-;-;-;-;-;-;-;-;-;-;-;-;-;-;-;-;-;-;-;-;-;-;-;-;-;-;-;-;-;-;-;-;-;-;-;-;-;-;-;-;-;-;-;-	4390	9.26504	13.1193	18.0854	23.2099	18.6114	17.7665	0.0107035	0.416095	-0.679925	B8JHU4,Actinin, alpha 1	NP_001161758.1,alpha-actinin-1	PF13405,-hand domain;PF00435,Spectrin repeat;PF08726,Ca2+ insensitive EF hand;PF00307,Calponin homology (CH) domain	IPR026921,Alpha-actinin 1;IPR018247,EF-Hand 1, calcium-binding site;IPR002017,Spectrin repeat;IPR018159,Spectrin/alpha-actinin;IPR036872,CH domain superfamily;IPR001715,Calponin homology domain;IPR002048,EF-hand domain;IPR014837,EF-hand, Ca insensitive;IPR001589,Actinin-type actin-binding domain, conserved site;IPR011992,EF-hand domain pair	COG5069,Ca2+-binding actin-bundling protein fimbrin/plastin (EF-Hand superfamily);KOG0035,Ca2+-binding actin-bundling protein (actinin), alpha chain (EF-Hand protein superfamily)	GO:0051764,biological_process,actin crosslink formation;GO:0051015,molecular_function,actin filament binding;GO:0051017,biological_process,actin filament bundle assembly;GO:0003779,molecular_function,actin binding;GO:0005509,molecular_function,calcium ion binding	K05699,ko04510,Focal adhesion;K05699,ko05146,Amoebiasis;K05699,ko05203,Viral carcinogenesis;K05699,ko04530,Tight junction;K05699,ko04520,Adherens junction;K05699,ko05322,Systemic lupus erythematosus;K05699,ko04670,Leukocyte transendothelial migration;K05699,ko05412,Arrhythmogenic right ventricular cardiomyopathy (ARVC);K05699,ko04810,Regulation of actin cytoskeleton
adam22	16;16;16;16;16;16;16;16;16;16;16;16;16;16;16;16;16;16;16;16;16;16;16;16;16;16;16;16;16;16;16;16;16;16	43248969;43248981;43249715;43249715;43254864;43254864;43295111;43307594;43315606;43330186;43331037;43332202;43334429;43336219;43336971;43338745;43338939;43351723;43352668;43352821;43353005;43355518;43355699;43356264;43357897;43358140;43359799;43363822;43364221;43366104;43371042;43371236;43377874;43380156	43249462;43249462;43249875;43249875;43255660;43254937;43295177;43307676;43315669;43330255;43331107;43332276;43334500;43336385;43337055;43338829;43338990;43351822;43352739;43352913;43353085;43355568;43355762;43356369;43358016;43358308;43359910;43363912;43364274;43366211;43371142;43371302;43377997;43381181	+;+;+;+;+;+;+;+;+;+;+;+;+;+;+;+;+;+;+;+;+;+;+;+;+;+;+;+;+;+;+;+;+;+	4882	1.10841	1.82213	1.58286	0.837409	0.42323	0.931619	0.00786188	0.362711	0.939174	F1QF43,ADAM metallopeptidase domain 22	XP_002665027.3,disintegrin and metalloproteinase domain-containing protein 22 isoform X2	PF00200,isintegrin;PF08516,ADAM cysteine-rich;PF01421,Reprolysin (M12B) family zinc metalloprotease;PF01562,Reprolysin family propeptide	IPR001590,Peptidase M12B, ADAM/reprolysin;IPR024079,Metallopeptidase, catalytic domain superfamily;IPR001762,Disintegrin domain;IPR034027,Reprolysin domain, adamalysin-type;IPR000742,EGF-like domain;IPR013032,EGF-like, conserved site;IPR006586,ADAM, cysteine-rich;IPR018358,Disintegrin, conserved site;IPR036436,Disintegrin domain superfamily;IPR002870,Peptidase M12B, propeptide	ENOG410XX2M,-;KOG3607,Meltrins, fertilins and related Zn-dependent metalloproteinases of the ADAMs family	GO:0008237,molecular_function,metallopeptidase activity;GO:0016020,cellular_component,membrane;GO:0004222,molecular_function,metalloendopeptidase activity;GO:0016021,cellular_component,integral component of membrane;GO:0006508,biological_process,proteolysis	-
adamts3	5;5;5;5;5;5;5;5;5;5;5;5;5;5;5;5;5;5;5;5;5;5;5;5;5;5;5;5;5;5;5;5;5;5;5;5;5;5;5;5;5;5;5;5;5	44722560;44722592;44724326;44724326;44725470;44725470;44761112;44761112;44794162;44794162;44810100;44810100;44820139;44820139;44840588;44840588;44842985;44842985;44848293;44848293;44854411;44854411;44854609;44854609;44856737;44856737;44863080;44863080;44866730;44866730;44883373;44884232;44884232;44889710;44889710;44900058;44900058;44902506;44902506;44926933;44926933;44929127;44929127;44932217;449…	44722929;44722929;44724350;44724350;44725870;44725870;44761268;44761268;44794349;44794349;44810183;44810183;44820295;44820295;44840693;44840693;44843128;44843128;44848425;44848425;44854524;44854524;44854754;44854754;44856912;44856912;44863213;44863213;44866853;44866853;44883456;44884312;44884312;44889873;44889873;44900214;44900214;44902638;44902638;44927140;44927140;44929244;44929244;44936510;449…	+;+;+;+;+;+;+;+;+;+;+;+;+;+;+;+;+;+;+;+;+;+;+;+;+;+;+;+;+;+;+;+;+;+;+;+;+;+;+;+;+;+;+;+;+	8708	0.798957	1.15252	1.1156	0.585044	0.616921	0.58582	0.0421731	0.718478	0.668494	A0A286Y8E4,ADAM metallopeptidase with thrombospondin type 1 motif, 3	-	-	IPR010294,ADAM-TS Spacer 1;IPR000884,Thrombospondin type-1 (TSP1) repeat;IPR001590,Peptidase M12B, ADAM/reprolysin;IPR024079,Metallopeptidase, catalytic domain superfamily;IPR010909,PLAC;IPR002870,Peptidase M12B, propeptide;IPR036383,Thrombospondin type-1 (TSP1) repeat superfamily	-	GO:0006508,biological_process,proteolysis;GO:0046872,molecular_function,metal ion binding;GO:0004222,molecular_function,metalloendopeptidase activity;GO:0008233,molecular_function,peptidase activity;GO:0008237,molecular_function,metallopeptidase activity	-
adamts5	1;1;1;1;1;1;1;1	696360;699482;700129;701252;704942;705436;706173;718542	697345;699657;700304;701435;705225;705603;706305;719733	-;-;-;-;-;-;-;-	3299	2.46942	2.74833	4.3903	2.49753	1.43157	1.78852	0.0438759	0.728741	0.642588	A0A0G2KI55,Uncharacterized protein	-	PF05986,ADAM-TS Spacer 1;PF01421,Reprolysin (M12B) family zinc metalloprotease;PF00090,Thrombospondin type 1 domain;PF01562,Reprolysin family propeptide	IPR010294,ADAM-TS Spacer 1;IPR000884,Thrombospondin type-1 (TSP1) repeat;IPR001590,Peptidase M12B, ADAM/reprolysin;IPR024079,Metallopeptidase, catalytic domain superfamily;IPR013276,Peptidase M12B, ADAM-TS5;IPR006586,ADAM, cysteine-rich;IPR002870,Peptidase M12B, propeptide;IPR036383,Thrombospondin type-1 (TSP1) repeat superfamily	-	GO:0006508,biological_process,proteolysis;GO:0005578,,;GO:0008237,molecular_function,metallopeptidase activity;GO:0046872,molecular_function,metal ion binding;GO:0004222,molecular_function,metalloendopeptidase activity;GO:0008270,molecular_function,zinc ion binding	-
adamtsl3	7;7;7;7;7;7;7;7;7;7;7;7;7;7;7;7;7;7;7;7;7;7;7;7;7;7;7;7;7;7;7;7;7;7;7;7;7;7;7;7;7;7	12136905;12137574;12141288;12141288;12141606;12141606;12148641;12148641;12165186;12165186;12168127;12168127;12170659;12170659;12174687;12174687;12191594;12191594;12193544;12193544;12210395;12210395;12215301;12217181;12220599;12233569;12236715;12253581;12270988;12272093;12276046;12276195;12279484;12285029;12294250;12306803;12322314;12330124;12343438;12475743;12535470;12536080	12137692;12137692;12141502;12141502;12141709;12141709;12148845;12148845;12165369;12165369;12168342;12168342;12170775;12170775;12174869;12174869;12191722;12191722;12193674;12193674;12211451;12211412;12215454;12217363;12220803;12233698;12237004;12253665;12271135;12272297;12276096;12276333;12279595;12285186;12294324;12306929;12322550;12330169;12343565;12475862;12535586;12536290	-;-;-;-;-;-;-;-;-;-;-;-;-;-;-;-;-;-;-;-;-;-;-;-;-;-;-;-;-;-;-;-;-;-;-;-;-;-;-;-;-;-	6250	0.247371	0.246341	0.353259	0.161013	0.0283366	0.12784	0.0250874	0.598916	1.32856	E7FBX1,ADAMTS-like 3	XP_003198947.4,ADAMTS-like protein 3	PF00090,Thrombospondin type 1 domain;PF08686,PLAC (protease and lacunin) domain;PF07679,Immunoglobulin I-set domain	IPR007110,Immunoglobulin-like domain;IPR000884,Thrombospondin type-1 (TSP1) repeat;IPR003599,Immunoglobulin subtype;IPR036179,Immunoglobulin-like domain superfamily;IPR013783,Immunoglobulin-like fold;IPR010909,PLAC;IPR003598,Immunoglobulin subtype 2;IPR013098,Immunoglobulin I-set;IPR036383,Thrombospondin type-1 (TSP1) repeat superfamily	ENOG410YY5R,-;KOG3538,Disintegrin metalloproteinases with thrombospondin repeats	GO:0006508,biological_process,proteolysis;GO:0008233,molecular_function,peptidase activity	-
adck3	20;20;20;20;20;20;20;20;20;20;20;20;20;20;20;20;20;20;20;20;20;20;20;20;20;20;20;20;20;20;20;20;20;20;20;20;20;20;20;20;20	38555170;38555205;38555229;38568570;38568570;38568570;38570783;38570783;38573030;38573030;38579088;38579088;38584329;38584329;38592785;38592785;38592811;38592960;38592960;38592960;38597493;38597493;38597493;38600648;38600648;38600648;38605487;38605487;38605487;38608969;38608969;38608969;38610373;38610373;38610373;38610522;38610522;38610522;38614693;38614693;38614693	38555318;38555318;38555318;38568659;38568743;38568743;38571121;38571121;38573096;38573096;38579162;38579162;38584454;38584454;38592870;38592870;38592870;38593100;38593049;38593100;38597574;38597574;38597574;38600741;38600741;38600741;38605628;38605628;38605628;38609076;38609076;38609076;38610438;38610438;38610438;38610608;38610608;38610608;38615806;38616247;38617441	+;+;+;+;+;+;+;+;+;+;+;+;+;+;+;+;+;+;+;+;+;+;+;+;+;+;+;+;+;+;+;+;+;+;+;+;+;+;+;+;+	4485	71.1052	59.1976	53.4811	35.8443	40.4752	31.4229	0.011779	0.433317	0.706293	A0A0R4I9G5,AarF domain containing kinase 3	-	PF03109,ABC1 family	IPR034640,Atypical kinase COQ8A;IPR004147,UbiB domain;IPR034646,UbiB domain, ADCK3-like;IPR011009,Protein kinase-like domain superfamily	-	GO:0006744,biological_process,ubiquinone biosynthetic process;GO:0005739,cellular_component,mitochondrion	-
add2	5;5;5;5;5;5;5;5;5;5;5;5;5;5;5;5;5;5;5;5;5;5;5;5;5;5;5;5;5;5	13281751;13281753;13289033;13289033;13291664;13291664;13293091;13293091;13296319;13296319;13299331;13299331;13299824;13299824;13301676;13301676;13301871;13301871;13303656;13303656;13307552;13307552;13312037;13312037;13314542;13314542;13320015;13320015;13334917;13334917	13285848;13285848;13289104;13289104;13291793;13291793;13293177;13293177;13296435;13296435;13299570;13299570;13300000;13300000;13301774;13301774;13302014;13302014;13303805;13303805;13307632;13307632;13312188;13312191;13314683;13314683;13320256;13320256;13335147;13335244	-;-;-;-;-;-;-;-;-;-;-;-;-;-;-;-;-;-;-;-;-;-;-;-;-;-;-;-;-;-	6262	1.79475	1.20203	1.54431	0.914009	0.603355	1.06002	0.0223309	0.578459	0.751872	F1QTE3,Adducin 2	XP_009299524.1,beta-adducin isoform X1	PF00596,Class II Aldolase and Adducin N-terminal domain	IPR027773,Beta-adducin;IPR036409,Class II aldolase/adducin N-terminal domain superfamily;IPR001303,Class II aldolase/adducin N-terminal	-	GO:0005856,cellular_component,cytoskeleton	-
adgre10	1;1;1;1;1;1;1;1;1;1;1;1;1;1;1;1	55052554;55058687;55058858;55060637;55062800;55063405;55063608;55064537;55064772;55065063;55065302;55065583;55065902;55066044;55066213;55067814	55052618;55058737;55058926;55061011;55062831;55063482;55063797;55064656;55064953;55065227;55065505;55065815;55065968;55066135;55066375;55069352	+;+;+;+;+;+;+;+;+;+;+;+;+;+;+;+	3625	0.229655	0.456188	0.36544	0.58992	0.749128	0.661243	0.0182399	0.521287	-1.04396	F1QAE5,Adhesion G protein-coupled receptor E10	XP_698145.5,-;XP_009293340.1,-	PF00002,7 transmembrane receptor (Secretin family);PF01825,PCR proteolysis site, GPS, motif	IPR000832,GPCR, family 2, secretin-like;IPR000203,GPS motif;IPR017981,GPCR, family 2-like;IPR001740,GPCR family 2, EMR1-like receptor	ENOG410XSD2,-;KOG4193,G protein-coupled receptors	GO:0004888,molecular_function,transmembrane signaling receptor activity;GO:0016020,cellular_component,membrane;GO:0007166,biological_process,cell surface receptor signaling pathway;GO:0007186,biological_process,G-protein coupled receptor signaling pathway;GO:0004930,molecular_function,G-protein coupled receptor activity;GO:0016021,cellular_component,integral component of membrane	-
adgrf3a	17;17;17;17;17;17;17;17;17;17;17;17;17;17;17;17;17;17;17;17;17;17;17;17;17;17;17;17;17;17	6406077;6414082;6414235;6414361;6418426;6418620;6418642;6418914;6419089;6419089;6419583;6419583;6421745;6421745;6423160;6423160;6427707;6427707;6427974;6427974;6434055;6434055;6435446;6435446;6439667;6439667;6439811;6439811;6439978;6439978	6406198;6414146;6414247;6414495;6418557;6418972;6418754;6418972;6419198;6419198;6419810;6419810;6421963;6421963;6423309;6423309;6427891;6427891;6428156;6428156;6435368;6435368;6435487;6435487;6439702;6439702;6439891;6439891;6440667;6440599	+;+;+;+;+;+;+;+;+;+;+;+;+;+;+;+;+;+;+;+;+;+;+;+;+;+;+;+;+;+	4058	0.161189	0.154573	0.130579	0.356482	0.290954	0.318062	0.0224014	0.578892	-1.19644	X1WFX4,Adhesion G protein-coupled receptor F3a	-	PF00002,7 transmembrane receptor (Secretin family);PF01825,PCR proteolysis site, GPS, motif	IPR000832,GPCR, family 2, secretin-like;IPR000203,GPS motif;IPR007110,Immunoglobulin-like domain;IPR017981,GPCR, family 2-like	ENOG410XSD2,-;KOG4193,G protein-coupled receptors	GO:0004888,molecular_function,transmembrane signaling receptor activity;GO:0016020,cellular_component,membrane;GO:0007166,biological_process,cell surface receptor signaling pathway;GO:0007186,biological_process,G-protein coupled receptor signaling pathway;GO:0004930,molecular_function,G-protein coupled receptor activity;GO:0016021,cellular_component,integral component of membrane	-
adgrf6	20;20;20;20;20;20;20;20;20;20;20;20;20;20;20;20;20;20;20;20;20;20;20;20;20;20;20;20;20	35665673;35666283;35667077;35667077;35667229;35667229;35667406;35667406;35669889;35669889;35671401;35671401;35671662;35671662;35672423;35672423;35672661;35672661;35673487;35673487;35673860;35673860;35675144;35675144;35675448;35675448;35675807;35677687;35677828	35666970;35666970;35667140;35667140;35667291;35667291;35667447;35667447;35671253;35671253;35671571;35671571;35671840;35671840;35672563;35672563;35672867;35672867;35673672;35673672;35674014;35674014;35675208;35675208;35675548;35675556;35675815;35677737;35678453	-;-;-;-;-;-;-;-;-;-;-;-;-;-;-;-;-;-;-;-;-;-;-;-;-;-;-;-;-	4731	2.42583	2.04904	4.56414	4.13456	4.91643	3.85841	0.0335125	0.667334	-0.637489	E9QDD1,Adhesion G protein-coupled receptor F6	-	PF00002,7 transmembrane receptor (Secretin family);PF01825,PCR proteolysis site, GPS, motif;PF07679,Immunoglobulin I-set domain	IPR007110,Immunoglobulin-like domain;IPR000832,GPCR, family 2, secretin-like;IPR017981,GPCR, family 2-like;IPR000203,GPS motif;IPR036179,Immunoglobulin-like domain superfamily;IPR013783,Immunoglobulin-like fold;IPR013098,Immunoglobulin I-set	ENOG410XSD2,-;KOG4193,G protein-coupled receptors	GO:0004888,molecular_function,transmembrane signaling receptor activity;GO:0007186,biological_process,G-protein coupled receptor signaling pathway;GO:0007166,biological_process,cell surface receptor signaling pathway;GO:0016020,cellular_component,membrane;GO:0004930,molecular_function,G-protein coupled receptor activity;GO:0016021,cellular_component,integral component of membrane	-
adgrg11	20;20;20;20;20;20;20;20;20;20;20;20;20;20;20;20;20;20;20;20;20;20;20;20;20;20;20;20;20;20;20;20;20;20;20;20;20;20	46467738;46478958;46482187;46482225;46483343;46486809;46490072;46490089;46494605;46494605;46494780;46494780;46495086;46495086;46495301;46495301;46495472;46495472;46499022;46499022;46499298;46499298;46502186;46502186;46503048;46503048;46504554;46504554;46508838;46508838;46510503;46510503;46512379;46512379;46516412;46516412;46518678;46518678	46467915;46479097;46482443;46482426;46483411;46486877;46490199;46490199;46494679;46494679;46494926;46494926;46495130;46495130;46495369;46495369;46495652;46495652;46499181;46499181;46499429;46499429;46502293;46502293;46503090;46503090;46504654;46504654;46508959;46508959;46510765;46510765;46512466;46512466;46516707;46516707;46520427;46519755	+;+;+;+;+;+;+;+;+;+;+;+;+;+;+;+;+;+;+;+;+;+;+;+;+;+;+;+;+;+;+;+;+;+;+;+;+;+	4421	0.928078	0.812594	1.05874	1.94905	1.98963	1.2651	0.00401764	0.280575	-0.983683	F1R9B1,Adhesion G protein-coupled receptor G11	XP_017208200.1,adhesion G-protein coupled receptor G2	PF00002,7 transmembrane receptor (Secretin family);PF01825,PCR proteolysis site, GPS, motif	IPR000832,GPCR, family 2, secretin-like;IPR000203,GPS motif;IPR017981,GPCR, family 2-like	ENOG410XSD2,-;KOG4193,G protein-coupled receptors	GO:0004888,molecular_function,transmembrane signaling receptor activity;GO:0016020,cellular_component,membrane;GO:0007166,biological_process,cell surface receptor signaling pathway;GO:0007186,biological_process,G-protein coupled receptor signaling pathway;GO:0004930,molecular_function,G-protein coupled receptor activity;GO:0016021,cellular_component,integral component of membrane	-
adgrg2a	24;24;24;24;24;24;24;24;24;24;24;24;24;24	25139784;25140773;25140996;25143596;25146701;25146883;25147295;25149565;25149765;25149904;25151297;25153055;25153287;25155375	25140698;25140910;25141097;25143879;25146800;25147154;25147419;25149671;25149810;25150026;25151461;25153211;25153503;25156591	-;-;-;-;-;-;-;-;-;-;-;-;-;-	3968	1.99313	2.19874	3.14933	3.83589	4.12111	3.39217	0.0151397	0.491541	-0.740216	E7F4F2,Adhesion G protein-coupled receptor G2a	-	PF00002,7 transmembrane receptor (Secretin family);PF01825,PCR proteolysis site, GPS, motif	IPR000832,GPCR, family 2, secretin-like;IPR000203,GPS motif;IPR017981,GPCR, family 2-like;IPR017983,GPCR, family 2, secretin-like, conserved site;IPR017452,GPCR, rhodopsin-like, 7TM	ENOG410XSD2,-;KOG4193,G protein-coupled receptors	GO:0004888,molecular_function,transmembrane signaling receptor activity;GO:0007186,biological_process,G-protein coupled receptor signaling pathway;GO:0007166,biological_process,cell surface receptor signaling pathway;GO:0016020,cellular_component,membrane;GO:0004930,molecular_function,G-protein coupled receptor activity;GO:0016021,cellular_component,integral component of membrane	-
adipoqb	2;2;2	4649979;4653317;4655665	4650731;4653612;4655733	-;-;-	1118	15.7969	18.4638	12.7969	7.65102	8.29018	9.67554	0.00901291	0.383602	0.79601	A0A0R4IYN0,Adiponectin, C1Q and collagen domain-containing, b	-	PF01391,Collagen triple helix repeat (20 copies);PF00386,C1q domain	IPR008160,Collagen triple helix repeat;IPR008983,Tumour necrosis factor-like domain superfamily;IPR001073,C1q domain	-	GO:0005581,cellular_component,collagen trimer;GO:0005576,cellular_component,extracellular region	-
adipor2	4;4;4;4;4;4;4;4	8669746;8679851;8696267;8699093;8701698;8703061;8703657;8705322	8669832;8680133;8696431;8699264;8701884;8703248;8703850;8706545	+;+;+;+;+;+;+;+	2500	128.324	105.265	112.142	86.3938	65.977	59.7654	0.0122856	0.442805	0.64162	Q5TYU5,Adiponectin receptor 2	NP_001020677.1,adiponectin receptor protein 2;XP_017210520.1,-	PF03006,Haemolysin-III related	IPR004254,AdipoR/Haemolysin-III-related	COG1272,Predicted membrane protein, hemolysin III homolog;KOG0748,Predicted membrane proteins, contain hemolysin III domain	GO:0033211,biological_process,adiponectin-activated signaling pathway;GO:0042562,molecular_function,hormone binding;GO:0005886,cellular_component,plasma membrane;GO:0004872,-,-;GO:0016020,cellular_component,membrane;GO:0016021,cellular_component,integral component of membrane	K07297,ko04932,Non-alcoholic fatty liver disease (NAFLD);K07297,ko04211,Longevity regulating pathway;K07297,ko04152,AMPK signaling pathway;K07297,ko04920,Adipocytokine signaling pathway
adra2b	8	40605273	40606853	+	1581	4.92714	5.44626	6.31218	3.62019	2.38976	3.11002	0.0190993	0.535531	0.778636	B3DJ35,Adra2b protein	-	PF00001,7 transmembrane receptor (rhodopsin family)	IPR017452,GPCR, rhodopsin-like, 7TM;IPR002233,Adrenoceptor family;IPR000276,G protein-coupled receptor, rhodopsin-like	ENOG410XRW9,-;KOG3656,FOG: 7 transmembrane receptor	GO:0071875,biological_process,adrenergic receptor signaling pathway;GO:0007186,biological_process,G-protein coupled receptor signaling pathway;GO:0004871,molecular_function,signal transducer activity;GO:0004935,molecular_function,adrenergic receptor activity;GO:0005886,cellular_component,plasma membrane;GO:0016021,cellular_component,integral component of membrane;GO:0016020,cellular_component,mem…	-
agr1	9;9;9;9;9;9;9;9;9;9;9;9;9;9;9	45790760;45791267;45796952;45796991;45797117;45797117;45800215;45800215;45800360;45800360;45800528;45800528;45800747;45802452;45802452	45791039;45791350;45797015;45797015;45797193;45797193;45800267;45800267;45800423;45800423;45800647;45800647;45800802;45802530;45802499	-;-;-;-;-;-;-;-;-;-;-;-;-;-;-	877	1.6273	1.36544	1.20841	2.15151	4.44274	2.03237	0.020279	0.553229	-1.13295	F1Q8B0,Ag1	NP_001092702.2,anterior gradient 1 precursor	PF13899,Thioredoxin-like	IPR036249,Thioredoxin-like superfamily	ENOG4110RMH,-;ENOG410KH5A,-	GO:0030154,biological_process,cell differentiation;GO:0002162,molecular_function,dystroglycan binding;GO:0060548,biological_process,negative regulation of cell death;GO:0031101,biological_process,fin regeneration;GO:0005783,cellular_component,endoplasmic reticulum	-
agr2	19;19;19;19;19;19;19;19	30814231;30814914;30815084;30815858;30816028;30816180;30816477;30816726	30814825;30814997;30815147;30815934;30816080;30816243;30816609;30816783	-;-;-;-;-;-;-;-	1128	0.685315	0.657185	0.469759	1.05942	1.51773	1.03526	0.0345904	0.669188	-1.08828	B5B286,Agr2 protein	-	PF13899,Thioredoxin-like	IPR036249,Thioredoxin-like superfamily	-	-	-
akap6	17;17;17;17;17;17;17;17;17;17;17;17;17;17;17	8831194;8860652;8882985;8884137;8901831;8923281;8928888;8986027;9000148;9059863;9067809;9091317;9096076;9100911;9108990	8831304;8861031;8883236;8885540;8901953;8923377;8929054;8986160;9000268;9060009;9068069;9091532;9099087;9101030;9109995	+;+;+;+;+;+;+;+;+;+;+;+;+;+;+	7551	0.543376	0.740074	0.649115	0.383156	0.422178	0.244186	0.0420182	0.718478	0.778196	F1QAQ3,A kinase	XP_001919948.3,A-kinase anchor protein 6 isoform X1	-	IPR018159,Spectrin/alpha-actinin;IPR026696,A-kinase anchor protein 6/Centrosomal protein of 68kDa	ENOG410IJDE,-;ENOG410XT58,-	GO:0035556,biological_process,intracellular signal transduction;GO:0044325,molecular_function,ion channel binding;GO:0016529,cellular_component,sarcoplasmic reticulum;GO:0048471,cellular_component,perinuclear region of cytoplasm;GO:0051018,molecular_function,protein kinase A binding	-
AL845369.1	5;5;5	8661757;8665650;8665846	8662208;8665732;8665896	-;-;-	586	4.76932	4.96279	7.23397	16.529	13.8016	11.7469	5.06e-05	0.032152	-1.40927	D6RU89,Gsp-37 protein	-	-	-	-	-	-
AL845369.2	5;5;5	8668900;8674570;8674740	8669561;8674645;8674798	-;-;-	797	0.522271	1.3594	1.93916	3.78796	6.96267	4.2414	0.000508057	0.0950679	-2.09963	-	-	-	-	-	-	-
AL928724.1	15;15	20302696;20303676	20303497;20303866	-;-	993	11.8569	10.5663	21.1226	21.4087	27.1095	25.934	0.00345516	0.261308	-0.896422	F1QEV7,Serine peptidase inhibitor, Kunitz type, 2	NP_001070718.2,uncharacterized protein LOC562009 precursor	PF07502,MANEC domain;PF00014,Kunitz/Bovine pancreatic trypsin inhibitor domain	IPR036880,Pancreatic trypsin inhibitor Kunitz domain superfamily;IPR002223,Pancreatic trypsin inhibitor Kunitz domain;IPR011106,Seven cysteines, N-terminal;IPR020901,Proteinase inhibitor I2, Kunitz, conserved site	ENOG410XQNP,-;KOG4295,Serine proteinase inhibitor (KU family)	GO:0010951,biological_process,negative regulation of endopeptidase activity;GO:0004867,molecular_function,serine-type endopeptidase inhibitor activity;GO:0016021,cellular_component,integral component of membrane;GO:0016020,cellular_component,membrane	-
AL928824.1	20;20;20;20;20;20	51355692;51355692;51357304;51357320;51357324;51359694	51356061;51356056;51357740;51358841;51358841;51360284	+;+;+;+;+;+	2499	0.428314	0.524826	0.44175	0.125842	0.0944931	0.196756	0.00645596	0.339081	1.62858	E7F298,Si:ch211-152n14.4	-	PF00098,Zinc knuckle	IPR001878,Zinc finger, CCHC-type;IPR036875,Zinc finger, CCHC-type superfamily	ENOG410ZHEW,-	GO:0003676,molecular_function,nucleic acid binding;GO:0008270,molecular_function,zinc ion binding	-
AL928901.2	5;5	8525602;8526145	8526042;8527113	-;-	1410	0.801291	0.808843	0.876884	2.00732	4.35432	2.70257	0.000263421	0.0744479	-1.97235	-	-	-	-	-	-	-
AL928908.1	17;17	26830199;26832056	26830608;26832133	+;+	488	1.46224	1.98647	1.62875	4.76875	2.54042	2.77081	0.0287953	0.633513	-1.07185	-	-	-	-	-	-	-
AL929435.1	20;20	46649503;46650060	46649844;46650440	+;+	723	0.904712	0.552094	0.977203	4.17566	1.38809	0.935102	0.0312717	0.656596	-1.4654	Q6P0S4,V-fos FBJ murine osteosarcoma viral oncogene homolog	NP_991132.1,proto-oncogene c-Fos	PF00170,bZIP transcription factor	IPR029816,c-Fos/v-Fos;IPR000837,AP-1 transcription factor;IPR004827,Basic-leucine zipper domain	KOG1414,Transcriptional activator FOSB/c-Fos and related bZIP transcription factors;ENOG4111CH5,-	GO:0003677,molecular_function,DNA binding;GO:0005667,cellular_component,transcription factor complex;GO:0006357,biological_process,regulation of transcription by RNA polymerase II;GO:0003700,molecular_function,DNA binding transcription factor activity;GO:0003690,molecular_function,double-stranded DNA binding;GO:0006355,biological_process,regulation of transcription, DNA-templated;GO:0033555,biolo…	K04379,ko05166,HTLV-I infection;K04379,ko04662,B cell receptor signaling pathway;K04379,ko01522,Endocrine resistance;K04379,ko05161,Hepatitis B;K04379,ko05231,Choline metabolism in cancer;K04379,ko05168,Herpes simplex infection;K04379,ko05031,Amphetamine addiction;K04379,ko04024,cAMP signaling pathway;K04379,ko04668,TNF signaling pathway;K04379,ko04917,Prolactin signaling pathway;K04379,ko05200,P…
AL935300.1	2;2;2	1077660;1079245;1079789	1077913;1079684;1079839	+;+;+	745	4.70925	3.90362	3.49703	7.09162	11.6484	5.69243	0.0093736	0.392699	-1.09617	F1R9B8,Si:ch211-241e1.3	-	PF00054,Laminin G domain;PF02210,Laminin G domain;PF00053,Laminin EGF domain;PF06008,Laminin Domain I;PF06009,Laminin Domain II	IPR009254,Laminin alpha, domain I;IPR010307,Laminin domain II;IPR013320,Concanavalin A-like lectin/glucanase domain superfamily;IPR002049,Laminin EGF domain;IPR001791,Laminin G domain	KOG1836,Extracellular matrix glycoprotein Laminin subunits alpha and gamma;ENOG410XRDC,-	GO:0030334,biological_process,regulation of cell migration;GO:0045995,biological_process,regulation of embryonic development;GO:0007155,biological_process,cell adhesion;GO:0030155,biological_process,regulation of cell adhesion;GO:0005102,molecular_function,signaling receptor binding	-
alas2	8;8;8;8;8;8;8;8;8;8;8;8;8;8;8;8;8;8;8;8;8;8;8;8;8	21321581;21321793;21321842;21323935;21323935;21323935;21325864;21325864;21326642;21326642;21328011;21328011;21329218;21329218;21329958;21329958;21332621;21332621;21332875;21332875;21335820;21335820;21336086;21336086;21338029	21321882;21321882;21321882;21324511;21324096;21324096;21326034;21326034;21326719;21326719;21328233;21328233;21329402;21329402;21330137;21330137;21332785;21332785;21333143;21333143;21335982;21335982;21336943;21336211;21338183	+;+;+;+;+;+;+;+;+;+;+;+;+;+;+;+;+;+;+;+;+;+;+;+;+	3326	23.0276	11.847	15.6263	11.1004	6.70928	5.71006	0.0329355	0.667334	1.0716	A0A0R4IU72,5-aminolevulinate synthase	-	PF00155,Aminotransferase class I and II;PF09029,5-aminolevulinate synthase presequence	IPR015424,Pyridoxal phosphate-dependent transferase;IPR001917,Aminotransferase, class-II, pyridoxal-phosphate binding site;IPR015118,5-aminolevulinate synthase presequence;IPR004839,Aminotransferase, class I/classII;IPR010961,Tetrapyrrole biosynthesis, 5-aminolevulinic acid synthase;IPR015421,Pyridoxal phosphate-dependent transferase, major domain;IPR015422,Pyridoxal phosphate-dependent transfera…	-	GO:0006783,biological_process,heme biosynthetic process;GO:0030170,molecular_function,pyridoxal phosphate binding;GO:0008152,biological_process,metabolic process;GO:0003824,molecular_function,catalytic activity;GO:0016740,molecular_function,transferase activity;GO:0006778,biological_process,porphyrin-containing compound metabolic process;GO:0003870,molecular_function,5-aminolevulinate synthase ac…	-
alcamb	15;15;15;15;15;15;15;15;15;15;15;15;15;15;15;15	19902726;19925539;19927331;19927912;19928358;19928751;19931255;19931456;19931718;19931932;19932721;19934338;19937445;19939267;19939514;19942045	19902941;19925645;19927535;19927976;19928445;19928924;19931379;19931588;19931830;19932058;19932839;19934476;19937474;19939381;19939624;19943255	+;+;+;+;+;+;+;+;+;+;+;+;+;+;+;+	3078	2.08646	2.09345	3.3283	4.59765	4.25785	4.03355	0.00400087	0.280575	-0.887147	F1QE54,Activated leukocyte cell adhesion molecule b	NP_997799.3,neurolin-like cell adhesion molecule precursor	PF13927,Immunoglobulin domain;PF08205,CD80-like C2-set immunoglobulin domain;PF07686,Immunoglobulin V-set domain	IPR003006,Immunoglobulin/major histocompatibility complex, conserved site;IPR013162,CD80-like, immunoglobulin C2-set;IPR036179,Immunoglobulin-like domain superfamily;IPR013783,Immunoglobulin-like fold;IPR007110,Immunoglobulin-like domain;IPR003599,Immunoglobulin subtype;IPR003598,Immunoglobulin subtype 2;IPR013106,Immunoglobulin V-set domain	ENOG410IFQ2,-;ENOG410ZWU9,-	GO:0030424,cellular_component,axon;GO:0021885,biological_process,forebrain cell migration;GO:0031290,biological_process,retinal ganglion cell axon guidance;GO:0016020,cellular_component,membrane;GO:0060385,biological_process,axonogenesis involved in innervation;GO:0042802,molecular_function,identical protein binding;GO:0016021,cellular_component,integral component of membrane	-
aldoca	15;15;15;15;15;15;15;15;15	16143564;16150215;16150496;16152881;16153043;16155448;16158310;16158603;16162070	16144280;16150414;16150670;16152964;16153203;16155502;16158521;16158732;16162509	-;-;-;-;-;-;-;-;-	2174	0	0	0.0406231	0.520757	0	0.763324	0.0130218	0.451955	-4.6009	F1QC70,Fructose-bisphosphate aldolase	XP_009289839.1,fructose-bisphosphate aldolase C-A isoform X1	PF00274,ructose-bisphosphate aldolase class-I	IPR029768,Fructose-bisphosphate aldolase class-I active site;IPR000741,Fructose-bisphosphate aldolase, class-I;IPR013785,Aldolase-type TIM barrel	KOG1557,Fructose-biphosphate aldolase;COG3588,Fructose-1,6-bisphosphate aldolase	GO:0004332,molecular_function,fructose-bisphosphate aldolase activity;GO:0003824,molecular_function,catalytic activity;GO:0006096,biological_process,glycolytic process;GO:0016829,molecular_function,lyase activity	-
alpk3a	18;18;18;18;18;18;18;18;18;18;18;18;18;18;18;18;18;18;18;18;18;18;18;18;18;18;18	26737409;26737915;26737977;26740785;26741306;26741306;26741677;26741677;26744742;26744742;26753345;26761371;26761371;26762709;26762709;26762958;26762958;26764073;26764073;26766763;26766763;26768138;26768138;26768687;26768695;26768823;26768823	26737437;26738197;26738197;26740808;26741427;26741427;26741794;26741794;26746248;26746248;26755793;26761518;26761518;26762836;26762836;26762993;26762993;26764347;26764347;26766851;26766851;26768347;26768355;26768743;26768743;26769836;26770761	+;+;+;+;+;+;+;+;+;+;+;+;+;+;+;+;+;+;+;+;+;+;+;+;+;+;+	7422	20.863	18.7159	17.4797	9.49116	8.78917	9.4652	0.000448304	0.0896859	0.970773	E7FFN2,Alpha-kinase 3a	XP_005159361.1,alpha-protein kinase 3 isoform X2	PF02816,Alpha-kinase family;PF07679,Immunoglobulin I-set domain	IPR004166,MHCK/EF2 kinase;IPR007110,Immunoglobulin-like domain;IPR036179,Immunoglobulin-like domain superfamily;IPR013783,Immunoglobulin-like fold;IPR003599,Immunoglobulin subtype;IPR003598,Immunoglobulin subtype 2;IPR013098,Immunoglobulin I-set;IPR011009,Protein kinase-like domain superfamily	ENOG410Y8B3,-;ENOG410IHFU,-	GO:0006468,biological_process,protein phosphorylation;GO:0004674,molecular_function,protein serine/threonine kinase activity;GO:0005524,molecular_function,ATP binding	-
als2b	6;6;6;6;6;6;6;6;6;6;6;6;6;6;6;6;6;6;6;6;6;6;6;6;6;6;6;6;6;6;6;6;6;6;6;6;6;6;6;6;6;6;6;6;6;6;6;6;6;6;6;6;6;6;6;6;6;6;6;6;6;6;6;6;6;6;6;6;6;6;6	9558235;9558252;9561096;9561096;9561275;9561275;9563278;9563278;9566630;9566630;9567430;9567430;9572275;9574069;9574069;9579513;9579513;9579703;9579703;9582183;9582183;9583852;9583852;9584893;9584893;9587319;9587319;9587541;9587541;9588495;9588495;9591272;9591272;9595798;9595798;9598766;9598766;9598910;9598910;9599455;9599455;9599608;9599608;9601870;9601870;9603984;9603984;9604433;9604433;9608491…	9558412;9558412;9561166;9561166;9561423;9561423;9564326;9564326;9566806;9566806;9567577;9567577;9572325;9574237;9574237;9579609;9579609;9579780;9579780;9582377;9582377;9584023;9584023;9585082;9585082;9587384;9587384;9587703;9587703;9588626;9588626;9591400;9591400;9595868;9595868;9598832;9598832;9599112;9599112;9599520;9599520;9599706;9599706;9602034;9602034;9604095;9604095;9604510;9604510;9608624…	+;+;+;+;+;+;+;+;+;+;+;+;+;+;+;+;+;+;+;+;+;+;+;+;+;+;+;+;+;+;+;+;+;+;+;+;+;+;+;+;+;+;+;+;+;+;+;+;+;+;+;+;+;+;+;+;+;+;+;+;+;+;+;+;+;+;+;+;+;+;+	7170	1.44307	1.75763	2.27253	1.10528	1.14446	0.917211	0.0286336	0.633318	0.676348	F1QIZ1,Amyotrophic lateral sclerosis 2b	XP_005165797.1,alsin isoform X3	PF02493,MORN repeat;PF02204,Vacuolar sorting protein 9 (VPS9) domain;PF00415,Regulator of chromosome condensation (RCC1) repeat	IPR037191,VPS9 domain superfamily;IPR009091,Regulator of chromosome condensation 1/beta-lactamase-inhibitor protein II;IPR003409,MORN motif;IPR011993,PH-like domain superfamily;IPR000408,Regulator of chromosome condensation, RCC1;IPR035899,Dbl homology (DH) domain superfamily;IPR003123,VPS9 domain;IPR000219,Dbl homology (DH) domain	-	GO:0005089,molecular_function,Rho guanyl-nucleotide exchange factor activity;GO:0035023,biological_process,regulation of Rho protein signal transduction;GO:0065009,biological_process,regulation of molecular function	-
AMOTL1	15;15;15;15;15;15;15;15;15;15;15;15	2857286;2860706;2863329;2863968;2866240;2868823;2869155;2871368;2873144;2875465;2877277;2883252	2857588;2861119;2863522;2864084;2866430;2868972;2869300;2871448;2873288;2875762;2878453;2883370	-;-;-;-;-;-;-;-;-;-;-;-	3335	1.78304	2.59897	3.56172	1.7162	0.708061	1.73235	0.0304062	0.649139	0.821157	E7FCE7,Angiomotin like 1	XP_009289695.1,-;XP_009289694.1,angiomotin-like protein 1	PF12240,Angiomotin C terminal	IPR009114,Angiomotin;IPR024646,Angiomotin, C-terminal	ENOG410XSY2,-;ENOG410IJU5,-	-	K06104,ko04530,Tight junction
ampd3a	7;7;7;7;7;7;7;7;7;7;7;7;7;7;7;7	66612828;66616131;66617708;66620301;66621512;66625799;66626013;66628323;66628529;66628799;66631314;66631909;66632181;66635197;66644467;66644785	66616051;66616241;66617881;66620421;66621675;66625925;66626176;66628454;66628723;66628928;66631533;66632074;66632358;66635419;66644544;66644895	-;-;-;-;-;-;-;-;-;-;-;-;-;-;-;-	5518	4.06271	4.70201	4.6174	1.67555	1.96853	1.73759	6.48e-05	0.0374737	1.21604	F8W432,AMP deaminase	-	PF00962,Adenosine/AMP deaminase	IPR006650,Adenosine/AMP deaminase active site;IPR006329,AMP deaminase;IPR032466,Metal-dependent hydrolase;IPR029771,AMP deaminase 3;IPR001365,Adenosine/AMP deaminase domain	COG1816,Adenosine deaminase;KOG1096,Adenosine monophosphate deaminase	GO:0019239,molecular_function,deaminase activity;GO:0016787,molecular_function,hydrolase activity;GO:0003876,molecular_function,AMP deaminase activity;GO:0032264,biological_process,IMP salvage;GO:0009168,biological_process,purine ribonucleoside monophosphate biosynthetic process;GO:0046872,molecular_function,metal ion binding	-
angptl1b	KN150706.1;KN150706.1;KN150706.1;KN150706.1;KN150706.1;KN150706.1;KN150706.1;KN150706.1;KN150706.1;KN150706.1;KN150706.1;KN150706.1	440;543;550;1153;1153;3084;3084;3575;3575;4412;6068;6081	513;1067;1067;1423;1423;3277;3277;4310;4310;4426;6079;6136	-;-;-;-;-;-;-;-;-;-;-;-	1883	0.315795	0.696516	1.05527	1.6367	1.0973	0.946569	0.0325395	0.664881	-0.945262	A0A0R4ISF8,Angiopoietin-like 1b	-	PF00147,ibrinogen beta and gamma chains, C-terminal globular domain	IPR002181,Fibrinogen, alpha/beta/gamma chain, C-terminal globular domain;IPR036056,Fibrinogen-like, C-terminal	-	-	-
angptl3	6;6;6;6;6;6;6;6;6;6;6;6;6;6;6;6;6;6;6;6;6;6;6;6;6;6;6;6;6;6;6;6;6;6;6	32357283;32358305;32358311;32358311;32358330;32358330;32358358;32358366;32358373;32358396;32358404;32359704;32359704;32359704;32359704;32360377;32360377;32360377;32360377;32360704;32360704;32360704;32360704;32360903;32360903;32360903;32360903;32361315;32361315;32361315;32361315;32361624;32361624;32361624;32361624	32358493;32358352;32358325;32358325;32358493;32358379;32358360;32358368;32358390;32358493;32358493;32359976;32359976;32359976;32359976;32360472;32360472;32360472;32360472;32360817;32360817;32360817;32360817;32361020;32361020;32361020;32361020;32361425;32361425;32361425;32361425;32362193;32362193;32362130;32362239	-;-;-;-;-;-;-;-;-;-;-;-;-;-;-;-;-;-;-;-;-;-;-;-;-;-;-;-;-;-;-;-;-;-;-	2539	0.374725	1.12295	0.434791	0.0743157	0.255762	0.314692	0.0399496	0.704958	1.43821	F1QYL5,Angiopoietin-like 3	NP_571893.2,angiopoietin-related protein 3 precursor	PF00147,ibrinogen beta and gamma chains, C-terminal globular domain	IPR002181,Fibrinogen, alpha/beta/gamma chain, C-terminal globular domain;IPR036056,Fibrinogen-like, C-terminal	KOG2579,Ficolin and related extracellular proteins;ENOG410ZYS4,-	GO:0072574,biological_process,hepatocyte proliferation;GO:0001889,biological_process,liver development;GO:0006629,biological_process,lipid metabolic process	-
angptl7	8;8;8;8;8;8;8;8;8;8;8	46209982;46210024;46211786;46211786;46211968;46211968;46212472;46212563;46212563;46212841;46212841	46210538;46210538;46211886;46211886;46212162;46212166;46212473;46212758;46212758;46213417;46213403	+;+;+;+;+;+;+;+;+;+;+	1632	15.5219	19.5669	17.0731	31.9875	27.6724	26.2116	0.00408374	0.280738	-0.808998	A0A0R4IFD7,Angiopoietin-like 7	-	PF00147,ibrinogen beta and gamma chains, C-terminal globular domain	IPR002181,Fibrinogen, alpha/beta/gamma chain, C-terminal globular domain;IPR036056,Fibrinogen-like, C-terminal	-	GO:0005575,cellular_component,cellular_component	-
ANK1 (1 of many)	5;5;5;5;5;5;5;5;5;5;5;5;5;5;5;5;5;5;5;5;5;5;5;5;5;5;5;5;5;5;5;5;5;5;5;5;5;5;5;5;5;5;5;5;5;5;5;5;5;5;5;5;5;5;5;5;5;5;5;5;5;5;5;5;5;5;5;5;5;5	68156722;68156934;68159377;68178439;68178535;68182556;68182556;68189352;68189352;68189572;68189572;68191884;68191884;68192857;68192857;68197260;68197371;68197371;68199348;68199348;68199348;68200981;68200981;68200981;68209443;68209443;68210299;68210299;68211518;68211518;68212123;68212123;68213831;68213831;68216114;68216114;68222960;68222960;68223108;68223108;68223950;68223950;68224128;68224128;682…	68156858;68157368;68159391;68178603;68178603;68182687;68182687;68189426;68189426;68189656;68189656;68192003;68192003;68192985;68192985;68197599;68197599;68197599;68199444;68199444;68199444;68201082;68201185;68201185;68209654;68209654;68210453;68210453;68211742;68211742;68212238;68212238;68213909;68213909;68216213;68216216;68222980;68222980;68223180;68223180;68224042;68224042;68224226;68224226;682…	-;-;-;-;-;-;-;-;-;-;-;-;-;-;-;-;-;-;-;-;-;-;-;-;-;-;-;-;-;-;-;-;-;-;-;-;-;-;-;-;-;-;-;-;-;-;-;-;-;-;-;-;-;-;-;-;-;-;-;-;-;-;-;-;-;-;-;-;-;-	5376	2.1016	1.79259	2.47235	1.20504	0.845547	1.612	0.0247348	0.598916	0.708827	-	-	-	-	-	-	-
ankib1b	16;16;16;16;16;16;16;16;16;16;16;16;16;16;16;16;16;16;16;16	16133666;16135445;16139473;16144113;16161848;16162108;16162452;16167025;16167426;16170721;16170958;16173080;16176159;16176418;16181923;16185683;16190174;16195845;16205757;16212828	16135354;16135488;16139584;16144164;16162026;16162253;16162518;16167111;16167560;16170851;16171046;16173246;16176303;16176506;16182131;16185800;16190356;16196145;16206021;16212964	-;-;-;-;-;-;-;-;-;-;-;-;-;-;-;-;-;-;-;-	4345	4.02359	4.54088	5.84361	2.88062	2.55431	2.78664	0.019754	0.543983	0.7037	E7EYI2,Ankyrin repeat and IBR domain-containing 1b	XP_009290458.1,ankyrin repeat and IBR domain-containing protein 1	PF01485,IBR domain, a half RING-finger domain;PF13857,Ankyrin repeats (many copies);PF00023,Ankyrin repeat	IPR002867,IBR domain;IPR002110,Ankyrin repeat;IPR013083,Zinc finger, RING/FYVE/PHD-type;IPR001841,Zinc finger, RING-type;IPR031127,E3 ubiquitin ligase RBR family;IPR036770,Ankyrin repeat-containing domain superfamily;IPR020683,Ankyrin repeat-containing domain	ENOG410XP9Y,-;KOG1815,Predicted E3 ubiquitin ligase	GO:0000209,biological_process,protein polyubiquitination;GO:0061630,molecular_function,ubiquitin protein ligase activity;GO:0031624,molecular_function,ubiquitin conjugating enzyme binding;GO:0016567,biological_process,protein ubiquitination;GO:0005737,cellular_component,cytoplasm;GO:0032436,biological_process,positive regulation of proteasomal ubiquitin-dependent protein catabolic process;GO:0016…	-
ankrd11	7;7;7;7;7;7;7;7;7;7;7;7;7	55883482;55952503;56069523;56076699;56090710;56092564;56092941;56093190;56093426;56100650;56101114;56103766;56103945	55883870;55952583;56069668;56076837;56090883;56092764;56093083;56093337;56100474;56100748;56101257;56103858;56108603	+;+;+;+;+;+;+;+;+;+;+;+;+	13465	5.73224	7.60595	9.21844	4.65238	2.77964	5.15338	0.00663579	0.342365	0.733204	E7F5R3,Ankyrin repeat domain 11	XP_005166634.1,ankyrin repeat domain-containing protein 11 isoform X1;XP_009301772.1,-	PF12796,Ankyrin repeats (3 copies)	IPR020683,Ankyrin repeat-containing domain;IPR002110,Ankyrin repeat;IPR036770,Ankyrin repeat-containing domain superfamily	ENOG410IJ47,-;ENOG4110UQU,-	GO:0009653,biological_process,anatomical structure morphogenesis;GO:0007275,biological_process,multicellular organism development;GO:0005634,cellular_component,nucleus	-
ankrd52a	23;23;23;23;23;23;23;23;23;23;23;23;23;23;23;23;23;23;23;23;23;23;23;23;23;23;23;23	32435554;32438031;32438254;32438438;32439925;32440193;32441677;32442306;32442607;32445062;32445242;32448337;32448505;32449027;32449184;32451921;32452196;32452494;32453940;32454137;32454352;32454921;32455192;32458224;32458542;32463095;32463349;32464066	32435829;32438122;32438336;32438520;32440070;32440279;32441764;32442525;32442724;32445149;32445443;32448408;32448616;32449089;32449324;32451989;32452313;32452576;32454054;32454215;32454564;32455063;32455279;32458424;32458612;32463173;32463432;32464211	-;-;-;-;-;-;-;-;-;-;-;-;-;-;-;-;-;-;-;-;-;-;-;-;-;-;-;-	3360	0.619419	0.695822	1.64276	0.355661	0.087849	0.493889	0.0247334	0.598916	1.53251	F1RC68,Ankyrin repeat domain 52a	-	PF12796,Ankyrin repeats (3 copies);PF13857,Ankyrin repeats (many copies);PF13637,Ankyrin repeats (many copies)	IPR020683,Ankyrin repeat-containing domain;IPR002110,Ankyrin repeat;IPR036770,Ankyrin repeat-containing domain superfamily	KOG0504,FOG: Ankyrin repeat;COG0666,FOG: Ankyrin repeat	-	-
ANKRD65	18;18;18;18;18	41505649;41509397;41513263;41515240;41519099	41505734;41509646;41513815;41515536;41519608	+;+;+;+;+	1696	0.385676	0.201734	0.54676	1.55756	0.452505	0.724784	0.033263	0.667334	-1.32433	A2BIM2,Si:ch211-203b8.6	NP_001122202.1,uncharacterized protein LOC566073	PF12796,Ankyrin repeats (3 copies);PF13857,Ankyrin repeats (many copies);PF13637,Ankyrin repeats (many copies)	IPR020683,Ankyrin repeat-containing domain;IPR002110,Ankyrin repeat;IPR036770,Ankyrin repeat-containing domain superfamily	COG0666,FOG: Ankyrin repeat;KOG4177,Ankyrin	-	-
ankrd9	17	29259581	29260768	+	1188	6.20671	5.99994	4.49751	11.8062	11.8268	10.5023	0.000672829	0.106015	-1.10293	Q5U3A5,Ankyrin repeat domain 9	NP_001007295.1,ankyrin repeat domain-containing protein 9	-	IPR020683,Ankyrin repeat-containing domain;IPR036770,Ankyrin repeat-containing domain superfamily	KOG0504,FOG: Ankyrin repeat;COG0666,FOG: Ankyrin repeat	GO:0005575,cellular_component,cellular_component;GO:0003674,molecular_function,molecular_function	-
ano8b	11;11;11;11;11;11;11;11;11;11;11;11;11;11;11;11;11	5967913;5969982;5971976;5972237;5973791;5977147;5977384;5978004;5980128;5980368;5983802;5985523;5985850;5989160;5991452;5993800;6004227	5969129;5970092;5972107;5972428;5974528;5977221;5977439;5978130;5980280;5980529;5983929;5985639;5985946;5989298;5991584;5993910;6004590	-;-;-;-;-;-;-;-;-;-;-;-;-;-;-;-;-	4052	0.484284	0.661427	0.9372	0.388055	0.233108	0.409542	0.0378725	0.689488	0.90003	E7F191,Anoctamin	XP_691248.6,anoctamin-8 isoform X1	PF04547,Calcium-activated chloride channel	IPR031289,Anoctamin-8;IPR007632,Anoctamin	KOG2513,Protein required for meiotic chromosome segregation;ENOG410XPYE,-	GO:0016021,cellular_component,integral component of membrane;GO:0016020,cellular_component,membrane	-
antxr1a	8;8;8;8;8;8;8;8;8;8;8;8;8;8;8;8;8;8;8;8;8;8;8;8;8;8;8;8;8;8;8;8;8	50062030;50062279;50078246;50082566;50084968;50090470;50090473;50099572;50099572;50101698;50101698;50101884;50101884;50109311;50109311;50110333;50110333;50115230;50115230;50117990;50117990;50119173;50119173;50122792;50122792;50123082;50123082;50125801;50125801;50129022;50129022;50143831;50143831	50062137;50062434;50078326;50082733;50085069;50090511;50090511;50099667;50099667;50101776;50101776;50101953;50101953;50109409;50109409;50110393;50110393;50115310;50115310;50118058;50118058;50119252;50119252;50122825;50122825;50123163;50123163;50125872;50125872;50129093;50129093;50144214;50144188	-;-;-;-;-;-;-;-;-;-;-;-;-;-;-;-;-;-;-;-;-;-;-;-;-;-;-;-;-;-;-;-;-	1936	12.4089	10.7508	16.9011	6.20512	4.75692	4.57153	5.84e-05	0.0358599	1.27251	E7FD47,Anthrax toxin receptor 1a	-	PF05586,Anthrax receptor C-terminus region;PF05587,Anthrax receptor extracellular domain;PF00092,von Willebrand factor type A domain	IPR008399,Anthrax toxin receptor, C-terminal;IPR002035,von Willebrand factor, type A;IPR008400,Anthrax toxin receptor, extracellular;IPR036465,von Willebrand factor A-like domain superfamily	ENOG410YC57,-;ENOG410IK1W,-	GO:0016021,cellular_component,integral component of membrane;GO:0004872,-,-;GO:0016020,cellular_component,membrane	-
anxa1b	5;5;5;5;5;5;5;5;5;5;5;5;5;5;5;5;5;5;5;5;5;5;5;5;5	64332959;64333290;64336712;64336712;64336927;64336927;64337285;64337285;64337472;64337472;64343900;64343900;64344036;64344036;64344187;64344187;64344449;64344449;64345191;64345191;64348081;64348081;64348309;64348309;64348492	64333969;64333969;64336834;64336834;64336985;64336985;64337380;64337380;64337565;64337565;64343956;64343956;64344115;64344115;64344277;64344277;64344562;64344562;64345285;64345285;64348192;64348192;64348372;64348372;64348528	-;-;-;-;-;-;-;-;-;-;-;-;-;-;-;-;-;-;-;-;-;-;-;-;-	2033	6.96138	6.19881	7.53694	11.1684	12.8929	12.1533	0.00270418	0.228746	-0.897775	B8JLZ3,Annexin	-	PF00191,Annexin	IPR037104,Annexin superfamily;IPR018502,Annexin repeat;IPR001464,Annexin;IPR018252,Annexin repeat, conserved site;IPR002388,Annexin A1	-	GO:0004859,molecular_function,phospholipase inhibitor activity;GO:0043086,biological_process,negative regulation of catalytic activity;GO:0005544,molecular_function,calcium-dependent phospholipid binding;GO:0005509,molecular_function,calcium ion binding	-
anxa1c	5;5;5;5;5;5;5;5;5;5;5;5;5;5;5;5;5;5;5;5;5;5;5;5;5;5;5;5;5;5;5;5;5;5;5;5	64320767;64320767;64320813;64321071;64321071;64321071;64322308;64322308;64322308;64322664;64322664;64322664;64322836;64322836;64322836;64325401;64325401;64325401;64325555;64325972;64326462;64326462;64328079;64328527;64328527;64328527;64331881;64331881;64331881;64331881;64332096;64332096;64332096;64332096;64332713;64332713	64320953;64320953;64320953;64321193;64321193;64321193;64322366;64322366;64322366;64322759;64322759;64322759;64322929;64322929;64322929;64325457;64325457;64325457;64325634;64326062;64326575;64326575;64328621;64328621;64328621;64328621;64331995;64331995;64331995;64331995;64332159;64332150;64332159;64332159;64332739;64332739	-;-;-;-;-;-;-;-;-;-;-;-;-;-;-;-;-;-;-;-;-;-;-;-;-;-;-;-;-;-;-;-;-;-;-;-	1650	16.9383	16.796	19.4292	22.8712	34.4905	29.3899	0.00401834	0.280575	-0.807578	Q804H0,Annexin	NP_861425.1,annexin A1c;XP_005165663.1,-	PF00191,Annexin	IPR037104,Annexin superfamily;IPR018502,Annexin repeat;IPR001464,Annexin;IPR018252,Annexin repeat, conserved site;IPR002388,Annexin A1	ENOG410XPUN,-;KOG0819,Annexin	GO:0004859,molecular_function,phospholipase inhibitor activity;GO:0043086,biological_process,negative regulation of catalytic activity;GO:0005544,molecular_function,calcium-dependent phospholipid binding;GO:0005509,molecular_function,calcium ion binding	-
anxa2a	25;25;25;25;25;25;25;25;25;25;25;25;25	33527666;33529119;33531041;33531580;33533039;33534850;33535014;33535189;33536632;33536812;33539810;33540034;33541552	33527939;33529179;33531131;33531674;33533152;33534940;33535093;33535248;33536725;33536907;33539868;33540156;33541952	+;+;+;+;+;+;+;+;+;+;+;+;+	1639	104.743	131.721	98.5795	162.056	182.795	135.636	0.0178751	0.51835	-0.606512	Q6P603,Annexin	-	PF00191,Annexin	IPR018502,Annexin repeat;IPR002389,Annexin A2;IPR001464,Annexin;IPR018252,Annexin repeat, conserved site;IPR037104,Annexin superfamily	ENOG410XPUN,-;KOG0819,Annexin	GO:0008092,molecular_function,cytoskeletal protein binding;GO:0004859,molecular_function,phospholipase inhibitor activity;GO:0043086,biological_process,negative regulation of catalytic activity;GO:0005544,molecular_function,calcium-dependent phospholipid binding;GO:0005509,molecular_function,calcium ion binding	-
ap3m1	13;13;13;13;13;13;13;13;13;13;13;13;13;13;13;13;13;13;13;13;13;13;13	25069399;25069399;25069582;25069582;25069655;25071919;25071919;25071919;25074168;25074168;25074168;25074415;25074415;25074627;25074627;25076240;25076240;25076453;25076453;25076787;25076787;25077723;25077723	25069466;25069466;25069685;25069685;25069685;25072199;25072199;25072199;25074339;25074339;25074316;25074552;25074552;25074712;25074712;25076373;25076373;25076660;25076660;25076940;25076940;25078633;25078630	+;+;+;+;+;+;+;+;+;+;+;+;+;+;+;+;+;+;+;+;+;+;+	2256	0.685315	1.54186	1.23312	1.81216	2.04109	1.74359	0.0364996	0.681106	-0.815678	A9JRS9,Adaptor-related protein complex 3, mu 1 subunit	XP_009305556.1,AP-3 complex subunit mu-1 isoform X1	PF01217,Clathrin adaptor complex small chain;PF00928,Adaptor complexes medium subunit family	IPR028565,Mu homology domain;IPR011012,Longin-like domain superfamily;IPR022775,AP complex, mu/sigma subunit;IPR018240,Clathrin adaptor, mu subunit, conserved site;IPR001392,Clathrin adaptor, mu subunit;IPR036168,AP-2 complex subunit mu, C-terminal superfamily	KOG2740,Clathrin-associated protein medium chain;ENOG410XT7B,-	GO:0016192,biological_process,vesicle-mediated transport;GO:0030131,cellular_component,clathrin adaptor complex;GO:0016020,cellular_component,membrane;GO:0015031,biological_process,protein transport;GO:0006886,biological_process,intracellular protein transport	-
apbb1	10;10;10;10;10;10;10;10;10;10;10;10;10;10;10;10;10;10;10;10;10;10;10;10;10;10;10;10;10;10;10;10;10;10	16009524;16009539;16016794;16016794;16022535;16022535;16026224;16027129;16027129;16027937;16027937;16028069;16028069;16028078;16028437;16028437;16028437;16030634;16030634;16030634;16032261;16032261;16032261;16032411;16032411;16032411;16034508;16034508;16034508;16034739;16034739;16034739;16039421;16039422	16009640;16009640;16017550;16017550;16022725;16022725;16026280;16027205;16027205;16027997;16027997;16028215;16028215;16028215;16028564;16028564;16028564;16030748;16030748;16030748;16032333;16032333;16032333;16032491;16032491;16032491;16034620;16034620;16034620;16035143;16034915;16034915;16039795;16039784	+;+;+;+;+;+;+;+;+;+;+;+;+;+;+;+;+;+;+;+;+;+;+;+;+;+;+;+;+;+;+;+;+;+	2697	1.54338	2.0509	2.84886	1.236	0.722336	1.45849	0.0291546	0.637713	0.800989	E7F0N6,Amyloid beta	XP_003199365.2,amyloid beta A4 precursor protein-binding family B member 1 isoform X2	PF00397,WW domain;PF00640,Phosphotyrosine interaction domain (PTB/PID)	IPR001202,WW domain;IPR036020,WW domain superfamily;IPR006020,PTB/PI domain;IPR011993,PH-like domain superfamily	ENOG410YEVS,-;ENOG410IEKA,-	GO:0006355,biological_process,regulation of transcription, DNA-templated;GO:0005737,cellular_component,cytoplasm;GO:0008134,molecular_function,transcription factor binding;GO:0005634,cellular_component,nucleus;GO:0001540,molecular_function,amyloid-beta binding	K04529,ko05010,Alzheimer's disease
aplnrb	10	8670575	8672661	+	2087	1.22519	1.09293	1.20602	0.512329	0.311155	0.471197	0.00320088	0.249964	1.36008	A0A096XN49,Apelin receptor b	-	PF00001,7 transmembrane receptor (rhodopsin family)	IPR017452,GPCR, rhodopsin-like, 7TM;IPR000248,Angiotensin II receptor family;IPR000276,G protein-coupled receptor, rhodopsin-like	-	GO:0016020,cellular_component,membrane;GO:0004871,molecular_function,signal transducer activity;GO:0007165,biological_process,signal transduction;GO:0007186,biological_process,G-protein coupled receptor signaling pathway;GO:0004930,molecular_function,G-protein coupled receptor activity;GO:0016021,cellular_component,integral component of membrane	-
apobec2b	23;23	19286844;19294150	19287415;19296180	+;+	2603	10.3486	13.6479	8.61772	4.25266	4.35445	5.92658	0.00136702	0.163355	1.08174	F1RAQ7,Apolipoprotein B mRNA-editing enzyme, catalytic polypeptide-like 2b	-	PF08210,APOBEC-like N-terminal domain	IPR016193,Cytidine deaminase-like;IPR002125,Cytidine and deoxycytidylate deaminase domain;IPR013158,APOBEC-like, N-terminal	ENOG410IX13,-;ENOG4111K4B,-	GO:0005515,molecular_function,protein binding;GO:0043697,biological_process,cell dedifferentiation;GO:0016814,molecular_function,hydrolase activity, acting on carbon-nitrogen (but not peptide) bonds, in cyclic amidines;GO:0060538,biological_process,skeletal muscle organ development;GO:0003824,molecular_function,catalytic activity;GO:0031099,biological_process,regeneration;GO:0043388,biological_pr…	-
apodb	24;24;24;24;24;24;24;24;24;24;24	26161321;26161322;26161980;26161980;26162152;26162152;26164108;26164108;26165750;26165750;26183632	26161901;26161901;26162065;26162065;26162273;26162273;26164235;26164235;26165842;26165813;26183680	-;-;-;-;-;-;-;-;-;-;-	1059	1.68454	0.646158	1.75128	2.96959	3.01026	1.74112	0.0388113	0.696608	-0.993733	F1QDM9,Apolipoprotein Db	XP_005162838.1,apolipoprotein D isoform X1	PF08212,Lipocalin-like domain	IPR012674,Calycin;IPR022271,Lipocalin, ApoD type;IPR000566,Lipocalin/cytosolic fatty-acid binding domain;IPR026222,Apolipoprotein D, vertebrates;IPR022272,Lipocalin family conserved site;IPR002969,Apolipoprotein D	COG3040,Bacterial lipocalin;KOG4824,Apolipoprotein D/Lipocalin	GO:0006869,biological_process,lipid transport;GO:0008289,molecular_function,lipid binding;GO:0007568,biological_process,aging	-
aqp1a.1	2;2;2;2	2895582;2900954;2903542;2906785	2896061;2901118;2903622;2907370	+;+;+;+	1312	2.85537	3.30319	1.95208	2.01344	0.989909	1.40537	0.0472083	0.741543	0.814474	Q6NZ72,Aquaporin 1a	NP_996942.1,aquaporin 1	PF00230,Major intrinsic protein	IPR023271,Aquaporin-like;IPR000425,Major intrinsic protein;IPR034294,Aquaporin transporter;IPR022357,Major intrinsic protein, conserved site	KOG0223,Aquaporin (major intrinsic protein family);COG0580,Glycerol uptake facilitator and related permeases (Major Intrinsic Protein Family)	GO:0035379,molecular_function,carbon dioxide transmembrane transporter activity;GO:0008519,molecular_function,ammonium transmembrane transporter activity;GO:0006833,biological_process,water transport;GO:0055085,biological_process,transmembrane transport;GO:0072488,biological_process,ammonium transmembrane transport;GO:0015696,biological_process,ammonium transport;GO:0015670,biological_process,car…	K09864,ko04976,Bile secretion;K09864,ko04924,Renin secretion;K09864,ko04964,Proximal tubule bicarbonate reclamation
arap3	14;14;14;14;14;14;14;14;14;14;14;14;14;14;14;14;14;14;14;14;14;14;14;14;14;14;14;14;14;14;14;14;14;14;14;14;14;14;14;14;14;14;14;14;14;14;14;14;14;14;14;14;14;14;14;14;14;14;14;14;14;14;14;14;14;14;14;14;14;14	26268831;26268842;26287240;26287240;26289591;26289591;26290468;26290468;26290650;26290650;26292296;26292296;26292778;26292778;26292809;26294838;26294838;26294838;26296508;26296508;26296902;26296902;26298527;26298527;26299563;26299563;26299731;26299731;26301831;26301831;26304070;26304070;26305109;26305112;26305352;26305352;26305547;26305547;26305877;26305877;26310894;26310894;26311167;26311167;263…	26269007;26269007;26288258;26288258;26289637;26289637;26290550;26290550;26290711;26290711;26292502;26292502;26292847;26292847;26292847;26295551;26294958;26294958;26296692;26296692;26297008;26297008;26298726;26298726;26299648;26299648;26299913;26299913;26301972;26301972;26304174;26304174;26305265;26305265;26305454;26305454;26305745;26305745;26305940;26305940;26311057;26311057;26311379;26311379;263…	+;+;+;+;+;+;+;+;+;+;+;+;+;+;+;+;+;+;+;+;+;+;+;+;+;+;+;+;+;+;+;+;+;+;+;+;+;+;+;+;+;+;+;+;+;+;+;+;+;+;+;+;+;+;+;+;+;+;+;+;+;+;+;+;+;+;+;+;+;+	9267	0.564676	0.750713	0.700457	0.454735	0.356743	0.324984	0.0410821	0.711785	0.730344	A0A140LH27,ArfGAP with RhoGAP domain, ankyrin repeat and PH domain 3	XP_687312.3,arf-GAP with Rho-GAP domain, ANK repeat and PH domain-containing protein 3 isoform X1	PF01412,Putative GTPase activating protein for Arf;PF00536,SAM domain (Sterile alpha motif);PF00620,RhoGAP domain;PF00788,Ras association (RalGDS/AF-6) domain;PF00169,PH domain	IPR037858,ARAP, RhoGAP domain;IPR037278,ARFGAP/RecO-like zinc finger;IPR013761,Sterile alpha motif/pointed domain superfamily;IPR038508,ArfGAP domain superfamily;IPR000159,Ras-associating (RA) domain;IPR001849,Pleckstrin homology domain;IPR011993,PH-like domain superfamily;IPR008936,Rho GTPase activation protein;IPR000198,Rho GTPase-activating protein domain;IPR001164,Arf GTPase activating protei…	-	GO:0001946,biological_process,lymphangiogenesis;GO:0043547,biological_process,positive regulation of GTPase activity;GO:0007165,biological_process,signal transduction;GO:0005547,molecular_function,phosphatidylinositol-3,4,5-trisphosphate binding;GO:0005096,molecular_function,GTPase activator activity	-
arfgef3	13;13;13;13;13;13;13;13;13;13;13;13;13;13;13;13;13;13;13;13;13;13;13;13;13;13;13;13;13;13;13;13;13;13;13;13;13;13;13;13;13;13;13;13;13;13;13;13;13;13;13;13;13;13;13;13;13;13;13;13;13;13;13;13;13	2154298;2157402;2160677;2163701;2164198;2168013;2168013;2168882;2168882;2169913;2169913;2170496;2170496;2170848;2170848;2172423;2172423;2173256;2173256;2174157;2174157;2175589;2175589;2176114;2176114;2177565;2177565;2180464;2180464;2182100;2182100;2184846;2184846;2185816;2185816;2186505;2186505;2189818;2189818;2190619;2190628;2192646;2192646;2193697;2193697;2197873;2197873;2198416;2198416;2199606…	2155795;2158280;2161001;2163831;2164329;2168115;2168115;2168996;2168996;2170089;2170089;2170624;2170624;2170992;2170992;2172526;2172526;2173378;2173378;2174298;2174298;2175768;2175768;2176259;2176259;2177698;2177698;2180769;2180769;2182250;2182250;2184956;2184956;2186031;2186031;2186612;2186612;2189983;2189983;2190785;2190785;2193589;2193589;2193809;2193809;2198200;2198200;2198520;2198520;2199690…	-;-;-;-;-;-;-;-;-;-;-;-;-;-;-;-;-;-;-;-;-;-;-;-;-;-;-;-;-;-;-;-;-;-;-;-;-;-;-;-;-;-;-;-;-;-;-;-;-;-;-;-;-;-;-;-;-;-;-;-;-;-;-;-;-	8143	0.11684	0.182072	0.357901	0.0695153	0.0289989	0.128313	0.0279285	0.628161	1.39864	B8JHV8,ARFGEF family member 3	XP_009305336.1,brefeldin A-inhibited guanine nucleotide-exchange protein 3 isoform X2	PF09324,omain of unknown function (DUF1981);PF16213,imerisation and cyclophilin-binding domain of Mon2	IPR016024,Armadillo-type fold;IPR032629,Mon2, dimerisation and cyclophilin-binding domain;IPR015403,Sec7, C-terminal;IPR000904,Sec7 domain	KOG1846,Uncharacterized conserved protein, contains Sec7 domain;ENOG410XNND,-	GO:0032012,biological_process,regulation of ARF protein signal transduction;GO:0005086,molecular_function,ARF guanyl-nucleotide exchange factor activity;GO:0065009,biological_process,regulation of molecular function	-
arhgap31	5;5;5;5;5;5;5;5;5;5;5;5	66992838;66999687;67002992;67005685;67006566;67008563;67013953;67016599;67019276;67022293;67023396;67042900	66995214;66999823;67003780;67005744;67006690;67008770;67014095;67016706;67019358;67022437;67023498;67042999	-;-;-;-;-;-;-;-;-;-;-;-	4378	2.93382	4.66295	5.03301	2.44228	1.75297	2.37255	0.00652814	0.341227	0.828594	E9QGF9,Rho GTPase-activating protein 31	XP_005165688.1,rho GTPase-activating protein 31 isoform X1	PF00620,RhoGAP domain	IPR008936,Rho GTPase activation protein;IPR000198,Rho GTPase-activating protein domain	ENOG410ZIYP,-;KOG1449,Predicted Rho GTPase-activating protein CdGAPr	GO:0005622,cellular_component,intracellular;GO:0007264,biological_process,small GTPase mediated signal transduction;GO:0030027,cellular_component,lamellipodium;GO:0043547,biological_process,positive regulation of GTPase activity;GO:0005096,molecular_function,GTPase activator activity;GO:0007165,biological_process,signal transduction	-
arhgef38	1;1;1;1;1;1;1;1;1;1;1;1;1;1	25717782;25726298;25727162;25729115;25729366;25729909;25731042;25731272;25732395;25734092;25738508;25738709;25741159;25743475	25718033;25726482;25727279;25729262;25729383;25730108;25731175;25731376;25732517;25734403;25738639;25738910;25741361;25744106	+;+;+;+;+;+;+;+;+;+;+;+;+;+	2764	0.516332	0.453877	1.08636	0.841949	1.40965	1.22301	0.0333031	0.667334	-0.879737	F1Q7X1,Rho guanine nucleotide exchange factor	-	PF14604,Variant SH3 domain;PF00621,RhoGEF domain	IPR001331,Guanine-nucleotide dissociation stimulator, CDC24, conserved site;IPR004148,BAR domain;IPR036028,SH3-like domain superfamily;IPR035899,Dbl homology (DH) domain superfamily;IPR001452,SH3 domain;IPR027267,AH/BAR domain superfamily;IPR000219,Dbl homology (DH) domain	ENOG410XT9S,-;KOG3519,Invasion-inducing protein TIAM1/CDC24 and related RhoGEF GTPases	GO:0035556,biological_process,intracellular signal transduction;GO:0005737,cellular_component,cytoplasm;GO:0005085,molecular_function,guanyl-nucleotide exchange factor activity;GO:0007264,biological_process,small GTPase mediated signal transduction;GO:0043547,biological_process,positive regulation of GTPase activity;GO:0035023,biological_process,regulation of Rho protein signal transduction;GO:00…	-
arl5c	3;3;3;3;3;3;3;3;3;3;3	15984576;15984965;15987242;15987242;15988870;15988870;15989069;15989325;15989325;15991837;15991837	15985166;15985166;15987393;15987393;15988953;15989216;15989216;15989385;15989385;15992257;15991900	-;-;-;-;-;-;-;-;-;-;-	1572	1.43743	2.10392	1.32023	3.76095	4.16847	3.08872	0.000692338	0.106451	-1.27578	Q6P6E8,ADP-ribosylation factor-like 5C	NP_957140.1,putative ADP-ribosylation factor-like protein 5C	PF00025,ADP-ribosylation factor family	IPR006689,Small GTPase superfamily, ARF/SAR type;IPR005225,Small GTP-binding protein domain;IPR024156,Small GTPase superfamily, ARF type;IPR027417,P-loop containing nucleoside triphosphate hydrolase	COG1100,GTPase SAR1 and related small G proteins;KOG0070,GTP-binding ADP-ribosylation factor Arf1	GO:0005525,molecular_function,GTP binding;GO:0000166,molecular_function,nucleotide binding;GO:0005622,cellular_component,intracellular	-
arntl2	18;18;18;18;18;18;18;18;18;18;18;18;18;18;18;18;18;18;18;18;18;18;18;18;18;18;18;18;18;18;18;18;18;18;18;18;18;18;18;18;18;18;18;18;18;18	15601115;15602155;15603107;15604898;15604898;15605085;15605085;15605418;15605418;15607398;15607398;15607622;15607622;15609990;15610233;15610233;15612478;15612478;15612478;15616064;15616064;15616064;15616916;15616916;15616916;15617453;15617453;15617453;15620712;15620712;15620712;15620971;15620971;15620971;15622462;15622462;15622462;15622601;15622601;15622601;15626328;15626328;15626328;15641606;156…	15603217;15602359;15603217;15604997;15604997;15605175;15605175;15605535;15605535;15607465;15607465;15607772;15607772;15610339;15610339;15610339;15612718;15612718;15612718;15616210;15616210;15616210;15617033;15617033;15617033;15617545;15617545;15617545;15620791;15620791;15620791;15621128;15621128;15621128;15622500;15622500;15622500;15622654;15622654;15622654;15626448;15626448;15626448;15641725;156…	-;-;-;-;-;-;-;-;-;-;-;-;-;-;-;-;-;-;-;-;-;-;-;-;-;-;-;-;-;-;-;-;-;-;-;-;-;-;-;-;-;-;-;-;-;-	4771	1.00956	1.41035	1.6382	0.830526	0.618681	0.631235	0.0171559	0.511114	0.854889	A0A0R4IH97,Aryl hydrocarbon receptor nuclear translocator-like 2	XP_005170012.1,-	PF14598,PAS domain;PF00010,Helix-loop-helix DNA-binding domain;PF00989,PAS fold	IPR000014,PAS domain;IPR001067,Nuclear translocator;IPR011598,Myc-type, basic helix-loop-helix (bHLH) domain;IPR035965,PAS domain superfamily;IPR036638,Helix-loop-helix DNA-binding domain superfamily;IPR013767,PAS fold	-	GO:0005515,molecular_function,protein binding;GO:0046983,molecular_function,protein dimerization activity;GO:0009648,biological_process,photoperiodism;GO:0005667,cellular_component,transcription factor complex;GO:0005737,cellular_component,cytoplasm;GO:0003700,molecular_function,DNA binding transcription factor activity;GO:0006355,biological_process,regulation of transcription, DNA-templated;GO:0…	-
arsg	12;12;12;12;12;12;12;12;12;12;12;12;12;12;12;12;12	20461678;20464606;20464927;20465282;20465305;20467155;20467155;20468070;20468070;20471936;20471936;20472228;20474824;20474824;20475011;20475216;20477565	20461731;20464836;20465114;20465329;20465329;20467269;20467269;20468204;20468204;20472132;20472132;20472308;20474884;20474932;20475131;20475306;20478504	+;+;+;+;+;+;+;+;+;+;+;+;+;+;+;+;+	2310	1.41582	1.90078	1.85423	0.789602	1.0478	0.691777	0.0230541	0.581822	0.919724	A0A0R4ILQ9,Arylsulfatase G	-	PF14707,C-terminal region of aryl-sulfatase;PF00884,Sulfatase	IPR024607,Sulfatase, conserved site;IPR000917,Sulfatase, N-terminal;IPR017850,Alkaline-phosphatase-like, core domain superfamily;IPR017849,Alkaline phosphatase-like, alpha/beta/alpha	-	GO:0008484,molecular_function,sulfuric ester hydrolase activity;GO:0003824,molecular_function,catalytic activity;GO:0008152,biological_process,metabolic process	-
arxa	24;24;24;24;24	23791655;23792596;23794387;23796120;23797257	23791962;23792921;23794432;23796669;23797548	-;-;-;-;-	1522	7.46233	7.64309	8.58776	3.8845	5.08116	5.41121	0.0465127	0.741468	0.620249	B3DKI9,Aristaless related homeobox	NP_571459.1,aristaless-related homeobox protein	PF03826,OAR domain;PF00046,Homeobox domain	IPR017970,Homeobox, conserved site;IPR001356,Homeobox domain;IPR009057,Homeobox-like domain superfamily;IPR003654,OAR domain	KOG0490,Transcription factor, contains HOX domain;ENOG410YIJ3,-	GO:0043565,molecular_function,sequence-specific DNA binding;GO:0006355,biological_process,regulation of transcription, DNA-templated;GO:0003677,molecular_function,DNA binding;GO:0005634,cellular_component,nucleus;GO:0007275,biological_process,multicellular organism development	-
asb15b	4;4;4;4;4;4;4;4;4	4111657;4111901;4113466;4115332;4115984;4117389;4118216;4118435;4120171	4111826;4112054;4114027;4115503;4116229;4117547;4118347;4118490;4120274	-;-;-;-;-;-;-;-;-	1755	4.98077	4.84131	4.00058	2.11445	1.51371	1.01561	0.000442319	0.0896859	1.50658	Q5RGR4,Ankyrin repeat and SOCS box-containing 15b	XP_009298257.1,-;XP_009298256.1,-;XP_009298259.1,-;XP_009298258.1,-;NP_001034979.1,ankyrin repeat and SOCS box containing 15b	PF12796,Ankyrin repeats (3 copies);PF07525,SOCS box	IPR001496,SOCS box domain;IPR002110,Ankyrin repeat;IPR036036,SOCS box-like domain superfamily;IPR003903,Ubiquitin interacting motif;IPR036770,Ankyrin repeat-containing domain superfamily;IPR020683,Ankyrin repeat-containing domain	KOG0504,FOG: Ankyrin repeat;COG0666,FOG: Ankyrin repeat	GO:0035556,biological_process,intracellular signal transduction;GO:0005622,cellular_component,intracellular;GO:0016567,biological_process,protein ubiquitination	-
aspa	5;5;5;5;5;5;5;5	61678026;61682509;61684060;61686994;61693567;61693568;61693883;61693883	61678465;61682704;61684153;61687101;61693677;61693677;61694238;61694278	+;+;+;+;+;+;+;+	1345	0.66317	1.73826	1.67437	0.327339	0.482811	0.502661	0.00596257	0.325655	1.48534	W5L314,Aspartoacylase	-	PF04952,Succinylglutamate desuccinylase / Aspartoacylase family	IPR007036,Succinylglutamate desuccinylase/aspartoacylase;IPR016708,Aspartoacylase	-	GO:0046872,molecular_function,metal ion binding;GO:0016788,molecular_function,hydrolase activity, acting on ester bonds;GO:0016811,molecular_function,hydrolase activity, acting on carbon-nitrogen (but not peptide) bonds, in linear amides;GO:0008152,biological_process,metabolic process	-
ASS1	KN150552.1;KN150552.1;KN150552.1;KN150552.1;KN150552.1;KN150552.1;KN150552.1;KN150552.1;KN150552.1;KN150552.1;KN150552.1;KN150552.1;KN150552.1;KN150552.1;KN150552.1;KN150552.1;KN150552.1;KN150552.1;KN150552.1;KN150552.1;KN150552.1;KN150552.1;KN150552.1;KN150552.1;KN150552.1	11232;11232;14467;14467;14627;14627;24127;24127;31515;32975;32984;33219;33219;43473;43473;47249;47249;47598;48046;48805;50249;51166;52690;53008;53029	11306;11306;14537;14537;14657;14657;24221;24217;31519;33059;33059;33283;33283;43604;43604;47411;47405;47615;48072;48825;50258;51181;52702;53083;53083	+;+;+;+;+;+;+;+;+;+;+;+;+;+;+;+;+;+;+;+;+;+;+;+;+	903	2.17311	1.01038	3.32525	4.31843	4.18407	4.21996	0.0159123	0.502338	-1.06077	A0A0R4IYV7,Argininosuccinate synthase 1	-	PF00764,Arginosuccinate synthase	IPR014729,Rossmann-like alpha/beta/alpha sandwich fold;IPR024074,Argininosuccinate synthetase, catalytic/multimerisation domain body;IPR001518,Argininosuccinate synthase	-	GO:0006526,biological_process,arginine biosynthetic process;GO:0005524,molecular_function,ATP binding;GO:0004055,molecular_function,argininosuccinate synthase activity	-
ATG14	17;17;17;17;17;17;17;17;17;17;17;17;17;17;17;17;17;17;17;17;17	10592332;10592440;10594676;10594676;10594817;10594817;10594964;10594964;10596124;10596124;10599406;10599406;10605721;10605721;10606034;10606034;10607391;10607391;10609228;10609228;10610561	10592823;10592823;10594738;10594738;10594859;10594859;10595045;10595045;10596361;10596361;10599638;10599638;10605838;10605838;10606124;10606124;10607476;10607476;10610318;10610636;10610643	+;+;+;+;+;+;+;+;+;+;+;+;+;+;+;+;+;+;+;+;+	2862	14.3986	13.0305	15.4906	9.07617	8.31269	9.21281	0.0340042	0.669188	0.604958	F1R340,Zgc:113944	NP_001019983.2,beclin 1-associated autophagy-related key regulator	PF10186,Vacuolar sorting 38 and autophagy-related subunit 14	IPR018791,UV radiation resistance protein/autophagy-related protein 14	KOG4398,Predicted coiled-coil protein;ENOG410Y9W5,-;KOG3302,TATA-box binding protein (TBP), component of TFIID and TFIIIB	-	K17889,ko04140,Regulation of autophagy
atg16l2	15;15;15;15;15;15;15;15;15;15;15;15;15;15;15;15;15;15;15;15;15;15;15;15;15;15;15	5483541;5495025;5502883;5504102;5523568;5523812;5528063;5532448;5542650;5554217;5554221;5555352;5555352;5558376;5558376;5558710;5558710;5561768;5561768;5568911;5568911;5569536;5569536;5573319;5573319;5575471;5575471	5483832;5495126;5502930;5504251;5523673;5523932;5528134;5532518;5542755;5554326;5554326;5555405;5555405;5558465;5558465;5558775;5558775;5562019;5562019;5568984;5568984;5569596;5569596;5573388;5573388;5575700;5575763	-;-;-;-;-;-;-;-;-;-;-;-;-;-;-;-;-;-;-;-;-;-;-;-;-;-;-	2138	0.945643	0.800142	1.09464	0.264763	0.13806	0.373715	0.00166296	0.17865	1.77379	F1QKR3,ATG16 autophagy-related 16-like 2	XP_009289743.1,-	PF00400,WD domain, G-beta repeat;PF08614,Autophagy protein 16 (ATG16)	IPR019775,WD40 repeat, conserved site;IPR017986,WD40-repeat-containing domain;IPR036322,WD40-repeat-containing domain superfamily;IPR015943,WD40/YVTN repeat-like-containing domain superfamily;IPR013923,Autophagy-related protein 16;IPR020472,G-protein beta WD-40 repeat;IPR001680,WD40 repeat	ENOG410XQYA,-;KOG0288,WD40 repeat protein TipD	-	-
ATG2A	14;14;14;14;14;14;14;14;14;14;14;14;14;14;14;14;14;14;14;14;14;14;14;14;14;14;14;14;14;14;14;14;14;14;14;14;14;14;14;14;14;14;14;14;14;14;14;14;14;14;14;14;14;14;14;14;14;14;14;14;14;14;14;14;14;14;14;14;14;14;14;14;14;14;14;14;14;14;14;14;14;14;14	8509727;8512952;8513275;8513275;8515426;8515426;8515711;8515711;8515919;8515919;8519599;8519599;8519761;8519761;8523921;8523921;8524101;8524101;8526580;8526580;8528108;8528108;8529975;8530015;8532977;8532977;8534968;8534968;8535174;8535174;8537795;8537795;8537988;8537988;8538144;8538144;8538321;8538321;8538643;8538643;8542676;8542676;8542971;8542971;8543199;8543199;8546202;8546202;8548214;8548214…	8513186;8513186;8513427;8513427;8515580;8515580;8515832;8515832;8516001;8516001;8519668;8519668;8519914;8519914;8524005;8524005;8524202;8524202;8526792;8526792;8528241;8528243;8530204;8530204;8533203;8533200;8535094;8535094;8535344;8535344;8537871;8537871;8538058;8538058;8538236;8538236;8538427;8538427;8538723;8538723;8542860;8542860;8543121;8543121;8543353;8543353;8546356;8546356;8548356;8548356…	-;-;-;-;-;-;-;-;-;-;-;-;-;-;-;-;-;-;-;-;-;-;-;-;-;-;-;-;-;-;-;-;-;-;-;-;-;-;-;-;-;-;-;-;-;-;-;-;-;-;-;-;-;-;-;-;-;-;-;-;-;-;-;-;-;-;-;-;-;-;-;-;-;-;-;-;-;-;-;-;-;-;-	9776	2.27492	2.30404	3.67225	1.795	1.49156	1.75407	0.0426709	0.718897	0.60104	A0A0R4IXX7,Si:ch73-45o6.2	XP_009306033.1,autophagy-related protein 2 homolog A isoform X2	PF12624,N-terminal region of Chorein or VPS13;PF13329,Autophagy-related protein 2 CAD motif;PF09333,Autophagy-related protein C terminal domain	IPR015412,Autophagy-related, C-terminal;IPR026849,Autophagy-related protein 2;IPR026885,Autophagy-related protein 2 CAD motif;IPR026854,Vacuolar protein sorting-associated protein 13, N-terminal domain	-	GO:0006914,biological_process,autophagy	-
atg9b	24;24;24;24;24;24;24;24;24;24;24;24;24;24;24;24;24;24;24;24;24;24;24;24;24;24;24;24;24;24;24;24;24	33916353;33916377;33916377;33916377;33916925;33916925;33916925;33916925;33918691;33918691;33918691;33918691;33919947;33919993;33919995;33919995;33920016;33920173;33920173;33920173;33920173;33920763;33920763;33924923;33927009;33931639;33933468;33935266;33938284;33940669;33941706;33946295;33948667	33916453;33916453;33916453;33916453;33917075;33917075;33917075;33917075;33918737;33918732;33918765;33918734;33919948;33920059;33920059;33920059;33920059;33920343;33920389;33920389;33921128;33920789;33920789;33925064;33927757;33931792;33933647;33935511;33938522;33940771;33941781;33946453;33949692	+;+;+;+;+;+;+;+;+;+;+;+;+;+;+;+;+;+;+;+;+;+;+;+;+;+;+;+;+;+;+;+;+	4426	5.81745	4.50931	7.85175	2.79948	2.08075	3.04115	0.000559776	0.0953805	1.10355	E9QJ02,Autophagy-related protein 9	-	PF04109,Autophagy protein Apg9	IPR007241,Autophagy-related protein 9	ENOG410XQBE,-;KOG2173,Integral membrane protein	GO:0000422,biological_process,autophagy of mitochondrion;GO:0005794,cellular_component,Golgi apparatus;GO:0000407,cellular_component,phagophore assembly site;GO:0015031,biological_process,protein transport;GO:0006914,biological_process,autophagy;GO:0044805,biological_process,late nucleophagy;GO:0005776,cellular_component,autophagosome;GO:0030659,cellular_component,cytoplasmic vesicle membrane;GO:…	-
atp10a	6;6;6;6;6;6;6;6;6;6;6;6;6;6;6;6;6;6;6;6;6	38629148;38654286;38658395;38670497;38672892;38674158;38676260;38678125;38678680;38682085;38692518;38695906;38698022;38702446;38710464;38717271;38719648;38720343;38721784;38724802;38727374	38629817;38654490;38658480;38670603;38673023;38674288;38676512;38678342;38678874;38682646;38692621;38696032;38698206;38702797;38710540;38717396;38719848;38720423;38721888;38724989;38728866	+;+;+;+;+;+;+;+;+;+;+;+;+;+;+;+;+;+;+;+;+	5598	0.446141	0.865844	0.654709	0.494359	0.16873	0.373294	0.0470634	0.741468	0.826745	E7FFH9,Phospholipid-transporting ATPase	XP_695556.2,probable phospholipid-transporting ATPase VA	PF13246,Cation transport ATPase (P-type);PF16209,Phospholipid-translocating ATPase N-terminal;PF00122,1-E2 ATPase;PF16212,Phospholipid-translocating P-type ATPase C-terminal	IPR032630,P-type ATPase, C-terminal;IPR023214,HAD superfamily;IPR036412,HAD-like superfamily;IPR030357,Probable phospholipid-transporting ATPase VA;IPR018303,P-type ATPase, phosphorylation site;IPR006539,P-type ATPase, subfamily IV;IPR023298,P-type ATPase, transmembrane domain superfamily;IPR032631,P-type ATPase, N-terminal;IPR023299,P-type ATPase, cytoplasmic domain N;IPR008250,P-type ATPase, A …	ENOG410ITKC,-;ENOG410XSS0,-	GO:0016787,molecular_function,hydrolase activity;GO:0045332,biological_process,phospholipid translocation;GO:0005886,cellular_component,plasma membrane;GO:0000287,molecular_function,magnesium ion binding;GO:0016020,cellular_component,membrane;GO:0015914,biological_process,phospholipid transport;GO:0004012,molecular_function,phospholipid-translocating ATPase activity;GO:0000166,molecular_function,…	-
atp2a2a	8;8;8;8;8;8;8;8;8;8;8;8;8;8;8;8;8;8;8;8;8;8;8;8;8;8;8;8;8;8;8;8;8;8;8;8;8;8;8;8;8;8;8;8;8;8;8;8;8;8;8;8;8;8;8;8;8;8;8;8;8;8;8;8;8;8;8;8;8;8	11649527;11649549;11649552;11649839;11649843;11649881;11652865;11652865;11652865;11652865;11652969;11652969;11652969;11652969;11656111;11656111;11656111;11656111;11657418;11657418;11657418;11657418;11677572;11677572;11677572;11677572;11677798;11677798;11677798;11679351;11679351;11679351;11684411;11684411;11684411;11686480;11686480;11686480;11690432;11690432;11690432;11690654;11690654;11690654;116…	11649724;11649724;11649998;11649998;11649998;11649998;11652882;11652882;11652882;11652882;11653051;11653051;11653051;11653051;11656215;11656215;11656215;11656215;11657556;11657556;11657556;11657556;11677577;11677652;11677652;11677652;11677883;11677883;11677883;11679815;11679815;11679815;11684499;11684499;11684499;11686582;11686582;11686582;11690563;11690563;11690563;11690773;11690773;11690773;116…	+;+;+;+;+;+;+;+;+;+;+;+;+;+;+;+;+;+;+;+;+;+;+;+;+;+;+;+;+;+;+;+;+;+;+;+;+;+;+;+;+;+;+;+;+;+;+;+;+;+;+;+;+;+;+;+;+;+;+;+;+;+;+;+;+;+;+;+;+;+	4092	295.941	355.616	288.868	166.124	159.431	172.73	0.00162539	0.176486	0.831102	A9C3Q4,Calcium-transporting ATPase	XP_005166855.1,sarcoplasmic/endoplasmic reticulum calcium ATPase 2 isoform X1;XP_005166856.1,-	PF13246,Cation transport ATPase (P-type);PF00690,Cation transporter/ATPase, N-terminus;PF00122,1-E2 ATPase;PF00702,haloacid dehalogenase-like hydrolase;PF00689,Cation transporting ATPase, C-terminus	IPR004014,Cation-transporting P-type ATPase, N-terminal;IPR023214,HAD superfamily;IPR036412,HAD-like superfamily;IPR023299,P-type ATPase, cytoplasmic domain N;IPR018303,P-type ATPase, phosphorylation site;IPR023298,P-type ATPase, transmembrane domain superfamily;IPR005782,P-type ATPase, subfamily IIA, SERCA-type;IPR006068,Cation-transporting P-type ATPase, C-terminal;IPR008250,P-type ATPase, A do…	KOG0202,Ca2+ transporting ATPase;COG0474,Cation transport ATPase	GO:0016787,molecular_function,hydrolase activity;GO:0001947,biological_process,heart looping;GO:0099132,biological_process,ATP hydrolysis coupled cation transmembrane transport;GO:0005388,molecular_function,calcium-transporting ATPase activity;GO:0006816,biological_process,calcium ion transport;GO:0005524,molecular_function,ATP binding;GO:0006811,biological_process,ion transport;GO:0016020,cellul…	-
B4GALNT2 (1 of many)	25;25;25;25;25;25;25;25;25;25;25	5176782;5182087;5182682;5182947;5184399;5188075;5189118;5191191;5191448;5196320;5198810	5177060;5182137;5182819;5183053;5184436;5188255;5189204;5191372;5191591;5196545;5199547	+;+;+;+;+;+;+;+;+;+;+	2171	1.3969	1.68102	1.64751	2.08591	2.93677	2.37807	0.039194	0.699247	-0.752235	-	-	-	-	-	-	-
b4galnt3b	18;18;18;18;18;18;18;18;18;18;18;18;18;18;18;18;18;18;18;18;18;18;18;18;18;18;18;18;18;18;18;18;18;18;18;18;18;18	6417973;6418031;6437355;6437716;6447597;6447597;6449350;6449350;6449518;6449518;6449702;6449702;6452324;6452324;6452479;6452479;6455152;6455152;6457155;6457155;6457362;6457362;6457946;6457946;6460077;6460080;6462017;6462017;6465654;6465654;6466415;6466415;6470228;6470228;6473746;6473746;6475557;6475557	6418330;6418330;6437413;6437796;6447692;6447692;6449440;6449440;6449618;6449618;6449769;6449769;6452402;6452402;6452545;6452545;6455295;6455295;6457264;6457264;6457462;6457462;6458013;6458013;6461439;6461439;6462270;6462270;6465807;6465807;6466487;6466487;6470381;6470381;6473872;6473872;6475965;6477255	+;+;+;+;+;+;+;+;+;+;+;+;+;+;+;+;+;+;+;+;+;+;+;+;+;+;+;+;+;+;+;+;+;+;+;+;+;+	5247	1.42796	1.61931	2.70145	2.61317	2.99279	3.53753	0.00901877	0.383602	-0.794756	F1QYH1,Beta-1,4-N-acetylgalactosaminyltransferase	XP_001342883.4,beta-1,4-N-acetylgalactosaminyltransferase 3 isoform X1	PF07691,PA14 domain;PF05679,Chondroitin N-acetylgalactosaminyltransferase	IPR008428,Chondroitin N-acetylgalactosaminyltransferase;IPR011658,PA14 domain;IPR037524,PA14/GLEYA domain;IPR029044,Nucleotide-diphospho-sugar transferases	ENOG410XNYM,-;KOG3588,Chondroitin synthase 1	GO:0033842,molecular_function,N-acetyl-beta-glucosaminyl-glycoprotein 4-beta-N-acetylgalactosaminyltransferase activity;GO:0005794,cellular_component,Golgi apparatus;GO:0032580,cellular_component,Golgi cisterna membrane;GO:0016740,molecular_function,transferase activity;GO:0008376,molecular_function,acetylgalactosaminyltransferase activity	K09656,ko00513,Various types of N-glycan biosynthesis
b4galt1	1;1;1;1;1;1;1;1;1;1;1;1;1;1;1;1;1;1;1;1;1;1	11454675;11455076;11455076;11456566;11457615;11458274;11458843;11458843;11460722;11464641;11464641;11464820;11468787;11468787;11468787;11468787;11468787;11473869;11473869;11473869;11473869;11473869	11455162;11455162;11455162;11456574;11457943;11458378;11458965;11458965;11460730;11464828;11464828;11464828;11469022;11469022;11469022;11469022;11469022;11474348;11474348;11474348;11474380;11474347	-;-;-;-;-;-;-;-;-;-;-;-;-;-;-;-;-;-;-;-;-;-	1999	1.84431	2.36766	2.51823	3.5554	3.7801	2.98238	0.0354774	0.676762	-0.721449	F8W551,UDP-Gal:betaGlcNAc beta 1,4- galactosyltransferase, polypeptide 1	-	PF02709,N-terminal domain of galactosyltransferase;PF13733,N-terminal region of glycosyl transferase group 7	IPR027995,Galactosyltransferase, N-terminal;IPR027791,Galactosyltransferase, C-terminal;IPR029044,Nucleotide-diphospho-sugar transferases;IPR003859,Beta-1,4-galactosyltransferase	ENOG410ZYYA,-;KOG3916,UDP-Gal:glucosylceramide beta-1,4-galactosyltransferase	GO:0048570,biological_process,notochord morphogenesis;GO:0005975,biological_process,carbohydrate metabolic process;GO:0016757,molecular_function,transferase activity, transferring glycosyl groups;GO:0008378,molecular_function,galactosyltransferase activity;GO:0042074,biological_process,cell migration involved in gastrulation;GO:0016020,cellular_component,membrane;GO:0016021,cellular_component,int…	-
bambia	12;12;12	23302889;23305851;23308264	23303301;23306132;23309137	+;+;+	1569	1.51598	2.18063	2.89879	3.80823	3.31105	3.05546	0.0427013	0.718897	-0.739901	Q9DFZ0,BMP and activin membrane-bound inhibitor homolog	NP_571859.1,BMP and activin membrane-bound inhibitor homolog precursor	PF06211,BMP and activin membrane-bound inhibitor (BAMBI) N-terminal domain	IPR009345,BMP and activin membrane-bound inhibitor	ENOG410IIU1,-;ENOG4110R2C,-	GO:0009953,biological_process,dorsal/ventral pattern formation;GO:0030514,biological_process,negative regulation of BMP signaling pathway;GO:0030168,biological_process,platelet activation;GO:0016020,cellular_component,membrane;GO:0090263,biological_process,positive regulation of canonical Wnt signaling pathway;GO:0030512,biological_process,negative regulation of transforming growth factor beta re…	K10162,ko04310,Wnt signaling pathway;K10162,ko04350,TGF-beta signaling pathway
bbx	10;10;10;10;10;10;10;10;10;10;10;10;10;10;10;10;10;10;10;10;10;10;10;10;10;10;10;10;10;10;10;10	28583682;28586884;28586884;28590207;28590207;28590767;28590767;28591057;28591057;28594323;28594323;28596474;28596474;28600319;28605788;28605949;28606165;28611752;28611752;28614215;28614215;28615674;28615674;28615674;28617461;28617461;28617461;28627155;28627155;28632567;28632567;28638053	28583763;28587079;28587079;28590398;28590398;28590856;28590856;28591205;28591205;28594461;28594461;28597047;28597326;28600396;28605865;28606023;28606245;28611819;28611819;28614416;28614416;28615931;28615931;28615931;28617632;28617632;28617632;28627236;28627236;28632880;28632684;28638374	-;-;-;-;-;-;-;-;-;-;-;-;-;-;-;-;-;-;-;-;-;-;-;-;-;-;-;-;-;-;-;-	3431	0.12132	0.565082	0.888038	0.21998	0.0860311	0.179136	0.0304604	0.649519	1.54584	A0A286YBU7,Bobby sox homolog	XP_009303744.1,-;XP_009303743.1,HMG box transcription factor BBX isoform X1	-	IPR009071,High mobility group box domain;IPR036910,High mobility group box domain superfamily;IPR019102,HMG box transcription factor BBX, domain of unknown function DUF2028	-	GO:0003677,molecular_function,DNA binding;GO:0005634,cellular_component,nucleus	-
bcl6ab	2;2;2;2;2;2;2;2;2	10289514;10294045;10294269;10294477;10296229;10296406;10297750;10298061;10300305	10290180;10294182;10294399;10294626;10296320;10297080;10297971;10298230;10300371	-;-;-;-;-;-;-;-;-	2312	4.29521	3.60096	3.43786	6.33856	6.6133	4.86483	0.0180417	0.519474	-0.723816	A5WWI3,B-cell CLL/lymphoma 6a, genome duplicate b	NP_001093544.1,B-cell CLL/lymphoma 6a, genome duplicate b	PF00096,Zinc finger, C2H2 type;PF00651,BTB/POZ domain	IPR013087,Zinc finger C2H2-type;IPR011333,SKP1/BTB/POZ domain superfamily;IPR000210,BTB/POZ domain;IPR036236,Zinc finger C2H2 superfamily	-	GO:0003676,molecular_function,nucleic acid binding	-
bco2a	5;5;5;5;5;5;5;5;5;5;5;5;5;5;5;5;5;5;5;5;5;5;5	29452561;29457191;29458101;29460599;29460858;29462086;29462463;29462463;29462674;29462674;29465374;29465374;29467646;29468209;29468209;29470223;29470223;29470223;29474091;29474091;29474091;29479184;29480135	29457048;29457301;29458283;29460736;29461025;29462246;29462591;29462591;29462776;29462776;29465489;29465489;29468420;29468420;29468420;29470403;29470403;29470403;29474144;29474179;29474144;29479281;29480179	-;-;-;-;-;-;-;-;-;-;-;-;-;-;-;-;-;-;-;-;-;-;-	6785	0.622249	1.26906	0.846051	1.25143	1.41822	1.51276	0.0238183	0.589636	-0.726858	F1QU45,Beta-carotene oxygenase 2a	XP_002662060.4,beta,beta-carotene 9',10'-oxygenase	PF03055,Retinal pigment epithelial membrane protein	IPR011047,Quinoprotein alcohol dehydrogenase-like superfamily;IPR004294,Carotenoid oxygenase	KOG1285,Beta, beta-carotene 15,15'-dioxygenase and related enzymes;COG3670,Lignostilbene-alpha,beta-dioxygenase and related enzymes	GO:0055114,biological_process,oxidation-reduction process;GO:0016702,molecular_function,oxidoreductase activity, acting on single donors with incorporation of molecular oxygen, incorporation of two atoms of oxygen;GO:0046872,molecular_function,metal ion binding	-
bgna	8;8;8;8;8;8;8;8	14066791;14074288;14074693;14076282;14076567;14077172;14083668;14088755	14067393;14074426;14074786;14076392;14076780;14077284;14083925;14088941	-;-;-;-;-;-;-;-	1719	4.497	4.37876	4.05868	15.0013	12.5693	9.61792	2.19e-05	0.0205564	-1.59842	Q6GMI5,Biglycan	NP_001002227.1,biglycan a precursor	PF13855,Leucine rich repeat;PF01462,Leucine rich repeat N-terminal domain	IPR001611,Leucine-rich repeat;IPR016352,Small leucine-rich proteoglycan, class I, decorin/asporin/byglycan;IPR032675,Leucine-rich repeat domain superfamily;IPR000372,Leucine-rich repeat N-terminal domain;IPR003591,Leucine-rich repeat, typical subtype;IPR028547,Biglycan	KOG0619,FOG: Leucine rich repeat;COG4886,Leucine-rich repeat (LRR) protein	GO:0006469,biological_process,negative regulation of protein kinase activity;GO:0019221,biological_process,cytokine-mediated signaling pathway;GO:0004860,molecular_function,protein kinase inhibitor activity;GO:0005737,cellular_component,cytoplasm;GO:0046426,biological_process,negative regulation of JAK-STAT cascade;GO:0005578,,	-
bhlhe40	11;11;11;11;11	35497669;35500021;35500515;35500794;35500956	35499791;35500144;35500622;35500857;35501340	-;-;-;-;-	2804	5.32294	7.46348	11.6693	21.1971	26.5698	20.8452	2.81e-05	0.0227389	-1.62553	Q6NY50,BHLH protein DEC1	-	PF00010,Helix-loop-helix DNA-binding domain;PF07527,Hairy Orange	IPR003650,Orange domain;IPR011598,Myc-type, basic helix-loop-helix (bHLH) domain;IPR036638,Helix-loop-helix DNA-binding domain superfamily	KOG4304,Transcriptional repressors of the hairy/E(spl) family (contains HLH);ENOG4111F0X,-	GO:0046983,molecular_function,protein dimerization activity;GO:0003677,molecular_function,DNA binding;GO:0032922,biological_process,circadian regulation of gene expression;GO:0045892,biological_process,negative regulation of transcription, DNA-templated;GO:0006355,biological_process,regulation of transcription, DNA-templated;GO:0006351,biological_process,transcription, DNA-templated;GO:0045475,bi…	-
bivm	6;6;6;6;6;6;6;6;6;6	29304749;29306746;29306923;29308122;29308471;29309837;29310143;29310314;29312834;29314497	29305313;29306842;29307006;29308254;29308565;29309941;29310238;29310443;29313399;29314571	-;-;-;-;-;-;-;-;-;-	1946	1.46674	1.0256	2.1103	0.937297	0.546054	0.821174	0.0346539	0.669188	0.904809	E9QCS1,Basic, immunoglobulin-like variable motif-containing	-	-	-	ENOG410II7C,-;ENOG410ZTQY,-	-	-
bmp3	5;5;5	39067119;39069518;39073133	39067628;39070416;39073324	+;+;+	1601	2.67422	4.06038	4.21991	6.91423	5.67853	5.98877	0.00684955	0.347453	-0.870906	A2AVJ4,Bone morphogenetic protein 3	-	PF00019,Transforming growth factor beta like domain	IPR001839,Transforming growth factor-beta, C-terminal;IPR017197,Bone morphogenetic protein 3/3B;IPR017948,Transforming growth factor beta, conserved site;IPR029034,Cystine-knot cytokine;IPR015615,Transforming growth factor-beta-related	ENOG410XT8Z,-;KOG3900,Transforming growth factor beta, bone morphogenetic protein and related proteins	GO:0008083,molecular_function,growth factor activity;GO:0030509,biological_process,BMP signaling pathway;GO:0060395,biological_process,SMAD protein signal transduction;GO:0005125,molecular_function,cytokine activity;GO:0042981,biological_process,regulation of apoptotic process;GO:0010469,biological_process,regulation of signaling receptor activity;GO:0048701,biological_process,embryonic cranial s…	-
bmp7b	23;23;23;23;23;23;23;23;23;23;23;23;23;23;23	6487442;6487793;6487799;6494442;6494442;6498230;6498230;6503807;6503807;6509407;6509407;6520454;6520454;6587539;6587539	6487605;6487999;6487999;6494552;6494552;6498306;6498306;6504010;6504010;6509555;6509555;6520646;6520646;6588127;6588127	-;-;-;-;-;-;-;-;-;-;-;-;-;-;-	1694	2.10617	2.69296	3.20623	1.11386	0.87123	0.689358	0.000346654	0.0818483	1.47404	F1QD07,Bone morphogenetic protein 7b	XP_005174164.1,bone morphogenetic protein 7 isoform X1	PF00019,Transforming growth factor beta like domain;PF00688,TGF-beta propeptide	IPR001839,Transforming growth factor-beta, C-terminal;IPR015615,Transforming growth factor-beta-related;IPR017948,Transforming growth factor beta, conserved site;IPR029034,Cystine-knot cytokine;IPR001111,TGF-beta, propeptide	ENOG410XT8Z,-;KOG3900,Transforming growth factor beta, bone morphogenetic protein and related proteins	GO:0070700,molecular_function,BMP receptor binding;GO:0048468,biological_process,cell development;GO:0005125,molecular_function,cytokine activity;GO:0042981,biological_process,regulation of apoptotic process;GO:0010469,biological_process,regulation of signaling receptor activity;GO:0008083,molecular_function,growth factor activity;GO:0005160,molecular_function,transforming growth factor beta rece…	-
bmpr2b	9;9;9;9;9;9;9;9;9;9;9;9;9;9;9;9	12988557;13060009;13062543;13105449;13105649;13105649;13109540;13109540;13118393;13118393;13126532;13126845;13131002;13133947;13135230;13139649	12989430;13060197;13062716;13105559;13105740;13105740;13109770;13109770;13118660;13118507;13126692;13126992;13131138;13134119;13136542;13139960	+;+;+;+;+;+;+;+;+;+;+;+;+;+;+;+	4183	1.42157	1.6086	2.50186	1.00742	0.66331	0.808127	0.00270813	0.228746	1.04842	B0V0H4,Receptor protein serine/threonine kinase	-	PF01064,Activin types I and II receptor domain;PF00069,Protein kinase domain	IPR000333,Ser/Thr protein kinase, TGFB receptor;IPR000472,Activin types I and II receptor domain;IPR011009,Protein kinase-like domain superfamily;IPR017441,Protein kinase, ATP binding site;IPR015770,Bone morphogenetic protein receptor type-2;IPR000719,Protein kinase domain	ENOG410XS2Z,-;KOG3653,Transforming growth factor beta/activin receptor subfamily of serine/threonine kinases	GO:0048570,biological_process,notochord morphogenesis;GO:0004675,molecular_function,transmembrane receptor protein serine/threonine kinase activity;GO:0004702,molecular_function,signal transducer, downstream of receptor, with serine/threonine kinase activity;GO:0004672,molecular_function,protein kinase activity;GO:0005524,molecular_function,ATP binding;GO:0016301,molecular_function,kinase activit…	-
bnip3	12;12;12;12;12;12	40534029;40537826;40538087;40540177;40541868;40547152	40534402;40537994;40538165;40540283;40542017;40549950	+;+;+;+;+;+	3678	26.2076	23.4264	31.083	17.4939	17.3508	15.0563	0.0228323	0.581822	0.602633	A0A0R4IXM9,BCL2/adenovirus E1B-interacting protein 3	XP_005173025.1,BCL2/adenovirus E1B 19 kDa protein-interacting protein 3 isoform X1	PF06553,BNIP3	IPR010548,BNIP3	-	GO:0016021,cellular_component,integral component of membrane;GO:0005740,cellular_component,mitochondrial envelope;GO:0043065,biological_process,positive regulation of apoptotic process;GO:0016020,cellular_component,membrane	-
bnip3la	8;8;8;8;8;8	5222100;5229522;5229958;5230125;5237437;5239439	5222174;5229774;5230039;5230231;5237592;5239646	+;+;+;+;+;+	881	18.8315	17.4112	27.968	9.99481	12.0615	13.9527	0.0173391	0.511114	0.721989	Q5VK49,BCL2/adenovirus E1B interacting protein 3-like, 2	NP_001012242.1,BCL2/adenovirus E1B 19 kDa protein-interacting protein 3-like	PF06553,BNIP3	IPR010548,BNIP3	ENOG410IK24,-;ENOG4111HIM,-	GO:0051607,biological_process,defense response to virus;GO:0005741,cellular_component,mitochondrial outer membrane;GO:0005740,cellular_component,mitochondrial envelope;GO:0016021,cellular_component,integral component of membrane;GO:0005783,cellular_component,endoplasmic reticulum;GO:0016020,cellular_component,membrane;GO:0043069,biological_process,negative regulation of programmed cell death;GO:0…	-
bnipl	16;16;16;16;16;16;16;16;16;16;16;16;16;16	38327307;38336805;38336962;38338218;38341005;38341265;38341450;38345969;38346038;38346289;38346289;38347928;38347928;38349280	38327449;38336885;38337032;38338469;38341196;38341367;38341581;38346124;38346124;38346387;38346387;38348177;38348167;38349612	+;+;+;+;+;+;+;+;+;+;+;+;+;+	1812	1.24704	1.38468	1.38906	2.08265	2.21542	2.34043	0.0377238	0.687485	-0.819637	A8DZD4,BCL2/adenovirus E1B 19kD-interacting protein,-like	NP_001121866.1,bcl-2/adenovirus E1B 19 kDa-interacting protein 2-like protein	PF13716,ivergent CRAL/TRIO domain;PF12496,Bcl2-/adenovirus E1B nineteen kDa-interacting protein 2	IPR022181,Bcl2-/adenovirus E1B 19kDa-interacting protein 2;IPR001251,CRAL-TRIO lipid binding domain;IPR036865,CRAL-TRIO lipid binding domain superfamily	ENOG410IE6U,-;ENOG4111F6D,-	GO:0005829,cellular_component,cytosol;GO:0006915,biological_process,apoptotic process;GO:0042802,molecular_function,identical protein binding	-
bpgm	25;25;25;25;25	20021812;20023340;20023340;20028043;20028043	20021893;20023962;20023962;20033132;20029433	+;+;+;+;+	5795	3.7659	5.41206	3.368	2.10557	2.74034	2.3015	0.0162796	0.503007	0.718841	Q6DHM0,Phosphoglycerate mutase	NP_001002630.1,bisphosphoglycerate mutase	PF00300,Histidine phosphatase superfamily (branch 1)	IPR001345,Phosphoglycerate/bisphosphoglycerate mutase, active site;IPR005952,Phosphoglycerate mutase 1;IPR029033,Histidine phosphatase superfamily;IPR013078,Histidine phosphatase superfamily, clade-1	KOG0235,Phosphoglycerate mutase;COG0588,Phosphoglycerate mutase 1	GO:0046538,molecular_function,2,3-bisphosphoglycerate-dependent phosphoglycerate mutase activity;GO:0006096,biological_process,glycolytic process;GO:0006094,biological_process,gluconeogenesis;GO:0004619,molecular_function,phosphoglycerate mutase activity;GO:0016868,molecular_function,intramolecular transferase activity, phosphotransferases;GO:0003824,molecular_function,catalytic activity;GO:00040…	K01837,ko00260,Glycine, serine and threonine metabolism;K01837,ko00010,Glycolysis / Gluconeogenesis
bpnt1	20;20;20;20;20;20;20;20;20;20;20;20;20;20;20;20;20;20;20;20;20;20;20;20;20;20;20;20;20;20;20	9141026;9141090;9141090;9141169;9142577;9142577;9142577;9142577;9143215;9143215;9143215;9143215;9145293;9145293;9145293;9145293;9145512;9145512;9145512;9145512;9147738;9147738;9152433;9152433;9152433;9152614;9152614;9160005;9160005;9160229;9160229	9141210;9141210;9141210;9141210;9142704;9142704;9142704;9142704;9143319;9143319;9143319;9143319;9145400;9145400;9145400;9145400;9145560;9145560;9145560;9145560;9147856;9147803;9152524;9152811;9152524;9152811;9152811;9160110;9160110;9160584;9160575	+;+;+;+;+;+;+;+;+;+;+;+;+;+;+;+;+;+;+;+;+;+;+;+;+;+;+;+;+;+;+	1535	3.29281	6.79824	6.50134	8.07198	9.96088	8.60864	0.00787583	0.362711	-0.814258	A0A0R4IHR0,Bisphosphate nucleotidase 1	-	PF00459,Inositol monophosphatase family	IPR020550,Inositol monophosphatase, conserved site;IPR000760,Inositol monophosphatase-like;IPR020583,Inositol monophosphatase, metal-binding site	-	GO:0046854,biological_process,phosphatidylinositol phosphorylation	-
btg2	22;22	756789;759817	759335;760665	-;-	3396	1.40081	3.12319	2.32749	6.01919	2.86829	4.54266	0.0058493	0.325459	-1.07594	Q9IB77,Anti-proliferative cofactor	NP_570997.1,protein BTG2	PF07742,BTG family	IPR036054,BTG-like domain superfamily;IPR033328,Protein BTG2;IPR002087,Anti-proliferative protein	KOG4006,Anti-proliferation factor BTG1/TOB;ENOG410ZZC0,-	GO:0008285,biological_process,negative regulation of cell proliferation	K14443,ko03018,RNA degradation
btr01	1;1;1;1;1;1;1;1;1;1;1;1;1;1	44355126;44355133;44362667;44362667;44364547;44369253;44371464;44371475;44372539;44372539;44372901;44372901;44374572;44374572	44355226;44355226;44363020;44363312;44364642;44369486;44371611;44371611;44372583;44372583;44372927;44372927;44374741;44376396	+;+;+;+;+;+;+;+;+;+;+;+;+;+	3122	0.36189	0.255711	0.523325	0.644673	0.832005	0.708719	0.0205145	0.555953	-1.03592	F1QYX5,Bloodthirsty-related gene family, member 1	XP_691507.2,E3 ubiquitin-protein ligase TRIM21	PF00643,B-box zinc finger;PF00097,Zinc finger, C3HC4 type (RING finger);PF13765,SPRY-associated domain;PF00622,SPRY domain	IPR017907,Zinc finger, RING-type, conserved site;IPR003879,Butyrophylin-like, SPRY domain;IPR001870,B30.2/SPRY domain;IPR000315,B-box-type zinc finger;IPR006574,SPRY-associated;IPR001841,Zinc finger, RING-type;IPR013320,Concanavalin A-like lectin/glucanase domain superfamily;IPR013083,Zinc finger, RING/FYVE/PHD-type;IPR018957,Zinc finger, C3HC4 RING-type;IPR003877,SPRY domain	ENOG4111G04,-;KOG2177,Predicted E3 ubiquitin ligase	GO:0001666,biological_process,response to hypoxia;GO:0008270,molecular_function,zinc ion binding;GO:0046872,molecular_function,metal ion binding;GO:0005622,cellular_component,intracellular	-
btr02	3;3;3;3;3;3;3;3;3;3;3;3;3	49092998;49093213;49093929;49093929;49095903;49095903;49096397;49098377;49098377;49100861;49100861;49104512;49104512	49093845;49093845;49093955;49093955;49096044;49096621;49096621;49098460;49098460;49101156;49101156;49104592;49104578	-;-;-;-;-;-;-;-;-;-;-;-;-	2055	0.752346	0.693716	1.86944	1.71395	1.92473	1.88423	0.0310504	0.654796	-0.859918	F1Q977,Bloodthirsty-related gene family, member 2	NP_001070626.2,bloodthirsty-related gene family, member 2	PF00097,Zinc finger, C3HC4 type (RING finger);PF13765,SPRY-associated domain;PF00622,SPRY domain	IPR017907,Zinc finger, RING-type, conserved site;IPR003879,Butyrophylin-like, SPRY domain;IPR001870,B30.2/SPRY domain;IPR006574,SPRY-associated;IPR001841,Zinc finger, RING-type;IPR013320,Concanavalin A-like lectin/glucanase domain superfamily;IPR013083,Zinc finger, RING/FYVE/PHD-type;IPR018957,Zinc finger, C3HC4 RING-type;IPR003877,SPRY domain	ENOG4111G04,-;KOG2177,Predicted E3 ubiquitin ligase	GO:0005575,cellular_component,cellular_component;GO:0046872,molecular_function,metal ion binding	-
btr32	23;23;23;23;23;23;23	46206412;46212022;46216171;46224331;46224701;46226833;46226976	46206460;46212574;46216266;46224564;46224848;46226859;46228779	+;+;+;+;+;+;+	2911	0.102137	0.235067	0.288214	0.388913	0.446156	0.401158	0.0375001	0.685987	-1.09206	Q1RLP5,Bloodthirsty-related gene family, member 32	XP_003201305.1,-	PF13445,RING-type zinc-finger;PF00643,B-box zinc finger;PF13765,SPRY-associated domain;PF00622,SPRY domain	IPR003613,U box domain;IPR017907,Zinc finger, RING-type, conserved site;IPR003879,Butyrophylin-like, SPRY domain;IPR001870,B30.2/SPRY domain;IPR000315,B-box-type zinc finger;IPR003877,SPRY domain;IPR001841,Zinc finger, RING-type;IPR013320,Concanavalin A-like lectin/glucanase domain superfamily;IPR013083,Zinc finger, RING/FYVE/PHD-type;IPR027370,RING-type zinc-finger, LisH dimerisation motif;IPR00…	ENOG410ZHG6,-;ENOG410KDPF,-	GO:0046872,molecular_function,metal ion binding;GO:0005622,cellular_component,intracellular;GO:0004842,molecular_function,ubiquitin-protein transferase activity;GO:0008270,molecular_function,zinc ion binding;GO:0016567,biological_process,protein ubiquitination	-
BX000438.2	15;15	31042185;31042411	31042238;31043291	+;+	935	3.68869	4.20815	5.5728	9.08122	13.3222	8.61121	0.000226991	0.0714022	-1.31717	-	-	-	-	-	-	-
BX005027.1	10;10;10	22128757;22131248;22131742	22128954;22131435;22131802	-;-;-	447	0.266059	0.255139	2.96358	4.36191	3.56585	3.43746	0.0382181	0.691834	-1.78097	A0A0G2KMT5,Uncharacterized protein	-	PF04749,PLAC8 family	IPR006461,PLAC8 motif-containing protein	-	GO:0016021,cellular_component,integral component of membrane;GO:0016020,cellular_component,membrane	-
BX005417.1	4;4;4;4;4	75411477;75412379;75412998;75427821;75427821	75412868;75412868;75413179;75428073;75427960	-;-;-;-;-	1827	32.1895	22.2538	21.5107	11.7392	12.214	11.1015	0.00273187	0.229439	1.0626	-	-	-	-	-	-	-
BX072532.1	12;12;12;12;12;12;12;12;12;12;12;12;12;12;12;12;12	46386343;46386799;46387096;46387468;46389826;46390645;46390906;46393366;46393522;46395730;46395902;46396443;46396905;46397069;46397915;46402063;46402175	46386449;46386901;46387258;46387713;46389983;46390829;46391031;46393440;46393902;46395810;46396294;46396832;46396976;46397458;46398313;46402089;46402220	-;-;-;-;-;-;-;-;-;-;-;-;-;-;-;-;-	3342	0.302481	0.324191	0.660643	0.752793	1.05987	0.956316	0.00422943	0.286192	-1.22219	E9QHC1,Uncharacterized protein	-	PF00100,Zona pellucida-like domain	IPR017977,Zona pellucida domain, conserved site;IPR001507,Zona pellucida domain	ENOG410YDU6,-;ENOG410IVSV,-	GO:0005576,cellular_component,extracellular region	-
BX294113.1	24;24;24	14479412;14486088;14491623	14479764;14486176;14491884	+;+;+	704	23.9039	25.0288	23.0823	16.1707	10.8174	16.4131	0.0317458	0.659549	0.652888	F1R2C3,Junctophilin 1a	NP_001159728.1,junctophilin-4	PF02493,MORN repeat	IPR003409,MORN motif;IPR017191,Junctophilin	KOG0231,Junctional membrane complex protein Junctophilin and related MORN repeat proteins;COG4642,Uncharacterized protein conserved in bacteria	GO:0030314,cellular_component,junctional membrane complex;GO:0016021,cellular_component,integral component of membrane;GO:0016020,cellular_component,membrane	-
BX322577.1	18;18	42774690;42779651	42776525;42779859	+;+	2045	1.27943	2.09132	1.38194	0.584363	0.721694	0.991802	0.0267511	0.616973	0.938812	W5KE54,F-box protein 40	XP_007231149.1,-	PF15966,-box;PF15965,TRAF-like zinc-finger	IPR031890,F-box only protein 30/40;IPR008974,TRAF-like;IPR001293,Zinc finger, TRAF-type;IPR013083,Zinc finger, RING/FYVE/PHD-type;IPR036047,F-box-like domain superfamily;IPR001810,F-box domain	-	GO:0061630,molecular_function,ubiquitin protein ligase activity;GO:0046872,molecular_function,metal ion binding;GO:0008270,molecular_function,zinc ion binding;GO:0016567,biological_process,protein ubiquitination	-
BX322631.1	7;7;7;7;7;7;7;7;7;7;7;7;7;7;7;7;7;7;7;7;7;7;7;7	52900476;52901337;52901337;52909014;52909014;52909586;52909586;52909815;52909815;52910092;52910092;52910890;52910890;52911145;52911145;52911437;52911437;52911677;52912584;52912839;52913124;52917967;52918877;52919132	52900604;52901451;52901451;52909228;52909261;52909726;52909726;52909970;52909970;52910236;52910236;52911065;52911065;52911336;52911336;52911593;52911593;52911821;52912759;52913030;52913279;52918111;52919052;52919224	+;+;+;+;+;+;+;+;+;+;+;+;+;+;+;+;+;+;+;+;+;+;+;+	2542	3.92997	5.72029	5.38504	8.88262	11.0777	8.77679	0.000506048	0.0950679	-1.04627	Q3B7G9,Si:busm1-71b9.3 protein	-	PF08758,Cadherin prodomain like;PF00028,Cadherin domain	IPR020894,Cadherin conserved site;IPR002126,Cadherin;IPR014868,Cadherin prodomain;IPR015919,Cadherin-like	-	GO:0005886,cellular_component,plasma membrane;GO:0016020,cellular_component,membrane;GO:0007155,biological_process,cell adhesion;GO:0007156,biological_process,homophilic cell adhesion via plasma membrane adhesion molecules;GO:0005509,molecular_function,calcium ion binding	-
BX323064.2	2;2	31800954;31802279	31801114;31802920	+;+	803	4.07289	3.8347	6.32391	1.40987	0.220553	1.37772	0.0023015	0.21255	2.14678	E7F444,Reticulophagy regulator 1	-	-	IPR033358,Reticulophagy receptor 1	ENOG410XPQB,-;ENOG410IFP1,-	GO:0030176,cellular_component,integral component of endoplasmic reticulum membrane;GO:0061709,biological_process,reticulophagy;GO:0016021,cellular_component,integral component of membrane;GO:0016020,cellular_component,membrane	-
BX323590.1	1;1;1;1;1	19115504;19115514;19122300;19122300;19125122	19115677;19115677;19123391;19122512;19128258	+;+;+;+;+	4403	0.297119	0.49214	0.621793	0.228556	0.147486	0.279181	0.0343285	0.669188	0.985295	W5K9H1,Zinc finger and BTB domain containing 5	XP_007242537.1,-	PF00651,BTB/POZ domain	IPR013087,Zinc finger C2H2-type;IPR011333,SKP1/BTB/POZ domain superfamily;IPR000210,BTB/POZ domain;IPR036236,Zinc finger C2H2 superfamily	-	GO:0003676,molecular_function,nucleic acid binding	-
BX323824.1	25	34070583	34071855	+	1273	3.17641	3.76274	3.81564	2.07512	0.695615	2.31749	0.0240972	0.590979	0.993193	F1RBH0,Kruppel-like factor 13	-	PF00096,Zinc finger, C2H2 type	IPR013087,Zinc finger C2H2-type;IPR036236,Zinc finger C2H2 superfamily	KOG1721,FOG: Zn-finger;COG5048,FOG: Zn-finger	GO:0006357,biological_process,regulation of transcription by RNA polymerase II;GO:0005634,cellular_component,nucleus;GO:0000981,molecular_function,RNA polymerase II transcription factor activity, sequence-specific DNA binding;GO:0003676,molecular_function,nucleic acid binding	-
BX324142.2	4;4;4	46076774;46086064;46086590	46078372;46086211;46086623	-;-;-	1781	0.300493	0.576318	0.570252	0.14126	0.198881	0.207058	0.0329972	0.667334	1.26354	A0A0G2KU30,Uncharacterized protein	-	PF00096,Zinc finger, C2H2 type;PF13894,C2H2-type zinc finger	IPR013087,Zinc finger C2H2-type;IPR036236,Zinc finger C2H2 superfamily;IPR017114,C2H2-type Zinc finger protein, YY-1-like	-	GO:0003676,molecular_function,nucleic acid binding	-
BX537263.2	5	833762	833929	-	168	15.574	5.43081	27.5983	6.36447	5.27094	3.65843	0.0180598	0.519474	1.56005	A5PLD0,Zgc:165536 protein	-	-	-	-	-	-
BX544876.1	8;8	25711873;25715360	25712012;25715796	-;-	577	10.9241	10.9699	10.1784	5.34125	4.19483	7.45636	0.0209233	0.561006	0.83324	A0A0R4IXC4,Si:ch211-167b20.8	XP_003199139.1,ch211-167b20.8 isoform X1	PF03370,Carbohydrate/starch-binding module (family 21)	IPR005036,CBM21 (carbohydrate binding type-21) domain;IPR038175,CBM21 domain superfamily	-	GO:0016021,cellular_component,integral component of membrane;GO:0016020,cellular_component,membrane	K07189,ko04931,Insulin resistance;K07189,ko04910,Insulin signaling pathway
BX569783.1	20;20	38601854;38605323	38602824;38605642	-;-	1291	7.69212	7.37639	6.0199	3.94622	4.34414	2.95168	0.0117554	0.433317	0.832464	A0A0R4I9G5,AarF domain containing kinase 3	-	PF03109,ABC1 family	IPR034640,Atypical kinase COQ8A;IPR004147,UbiB domain;IPR034646,UbiB domain, ADCK3-like;IPR011009,Protein kinase-like domain superfamily	-	GO:0006744,biological_process,ubiquinone biosynthetic process;GO:0005739,cellular_component,mitochondrion	-
BX571715.1	3;3;3;3;3;3;3;3;3;3;3;3;3;3	43254980;43258786;43262674;43265578;43265779;43266569;43268220;43268452;43269808;43270004;43270158;43270371;43272639;43280317	43255218;43258972;43262729;43265685;43265858;43266665;43268278;43268596;43269857;43270069;43270283;43270545;43272774;43280665	+;+;+;+;+;+;+;+;+;+;+;+;+;+	1873	0.380978	0.578455	1.08448	0.235062	0.346706	0.262517	0.0340351	0.669188	1.13236	E7EXH8,Uncharacterized protein	XP_001339641.4,UNC93-like protein MFSD11	PF05978,Ion channel regulatory protein UNC-93	IPR036259,MFS transporter superfamily;IPR010291,Ion channel regulatory protein, UNC-93;IPR020846,Major facilitator superfamily domain	KOG3098,Uncharacterized conserved protein;ENOG410ZITE,-	GO:0016021,cellular_component,integral component of membrane;GO:0016020,cellular_component,membrane	-
BX649457.1	22;22	10270844;10271620	10270924;10271742	+;+	204	15.7405	23.7598	23.3774	12.3325	10.7072	10.2436	0.0411427	0.711785	0.808086	-	-	-	-	-	-	-
BX664625.3	22;22;22;22;22;22;22;22;22;22;22	9753272;9753483;9753902;9757195;9757385;9757582;9757582;9757799;9757799;9759996;9759996	9753406;9753548;9754222;9757491;9757491;9757707;9757707;9757866;9757866;9761685;9760122	+;+;+;+;+;+;+;+;+;+;+	2703	0.109997	0.189867	0.179701	0.232689	0.393127	0.40929	0.0307652	0.653763	-1.2161	E7F477,Uncharacterized protein	XP_001346270.3,natural killer cell receptor 2B4-like	PF07686,Immunoglobulin V-set domain	IPR007110,Immunoglobulin-like domain;IPR009038,GOLD domain;IPR036179,Immunoglobulin-like domain superfamily;IPR013783,Immunoglobulin-like fold;IPR003599,Immunoglobulin subtype;IPR013106,Immunoglobulin V-set domain	ENOG410ZAYK,-;ENOG410JJ3F,-	GO:0006955,biological_process,immune response;GO:0009986,cellular_component,cell surface;GO:0005102,molecular_function,signaling receptor binding;GO:0016021,cellular_component,integral component of membrane;GO:0016020,cellular_component,membrane	-
BX784026.1	3;3;3;3;3;3;3;3;3;3;3;3;3	15275985;15278746;15280441;15281011;15283189;15283494;15283650;15286246;15286385;15286550;15286820;15295131;15300938	15276333;15278859;15280485;15281100;15283256;15283551;15283682;15286304;15286436;15286578;15286877;15295235;15301297	-;-;-;-;-;-;-;-;-;-;-;-;-	1420	0.67002	0.883462	0.777418	1.59454	0.789899	1.73132	0.0483735	0.746268	-0.90842	A0A0G2KG91,Uncharacterized protein	NP_001137156.1,linker for activation of T cells	-	-	-	GO:0016021,cellular_component,integral component of membrane;GO:0016020,cellular_component,membrane	K07362,ko04660,T cell receptor signaling pathway;K07362,ko04666,Fc gamma R-mediated phagocytosis;K07362,ko04064,NF-kappa B signaling pathway;K07362,ko04015,Rap1 signaling pathway;K07362,ko04014,Ras signaling pathway;K07362,ko04664,Fc epsilon RI signaling pathway;K07362,ko04650,Natural killer cell mediated cytotoxicity
BX908721.1	4;4;4;4;4;4;4;4;4	50100997;50105411;50106068;50107324;50108068;50119398;50120602;50121904;50122377	50101040;50105515;50106152;50107519;50109849;50119571;50120775;50121950;50122903	+;+;+;+;+;+;+;+;+	3134	0.151791	0.236536	0.493142	0.421447	0.47092	0.706005	0.045538	0.741468	-0.9757	F1RAS6,Si:ch211-227e10.1	-	PF14484,ish-specific NACHT associated domain;PF13516,Leucine Rich repeat;PF05729,NACHT domain;PF13765,SPRY-associated domain;PF00622,SPRY domain	IPR001611,Leucine-rich repeat;IPR007111,NACHT nucleoside triphosphatase;IPR003879,Butyrophylin-like, SPRY domain;IPR001870,B30.2/SPRY domain;IPR029495,NACHT-associated domain;IPR032675,Leucine-rich repeat domain superfamily;IPR003877,SPRY domain;IPR013320,Concanavalin A-like lectin/glucanase domain superfamily;IPR006574,SPRY-associated	-	GO:0000166,molecular_function,nucleotide binding;GO:0005524,molecular_function,ATP binding	-
BX927282.3	5;5;5;5	26349586;26349586;26353643;26353643	26349679;26350032;26353771;26353771	+;+;+;+	576	1.54855	1.78198	4.75305	5.45971	4.40709	3.94806	0.0393948	0.700025	-0.889326	A0A0R4IJC2,HtrA serine peptidase 4	XP_017211746.1,-	PF07648,Kazal-type serine protease inhibitor domain;PF00219,Insulin-like growth factor binding protein;PF13365,Trypsin-like peptidase domain	IPR000867,Insulin-like growth factor-binding protein, IGFBP;IPR002350,Kazal domain;IPR001940,Peptidase S1C;IPR009003,Peptidase S1, PA clan;IPR009030,Growth factor receptor cysteine-rich domain superfamily;IPR036058,Kazal domain superfamily	-	GO:0001558,biological_process,regulation of cell growth;GO:0004252,molecular_function,serine-type endopeptidase activity;GO:0005520,molecular_function,insulin-like growth factor binding;GO:0005576,cellular_component,extracellular region;GO:0006508,biological_process,proteolysis	-
BX927336.3	4;4;4;4;4;4;4;4;4	45204487;45205523;45206223;45209690;45209962;45213517;45214805;45220848;45224419	45204526;45205687;45206294;45209762;45210033;45213588;45214876;45220949;45224791	+;+;+;+;+;+;+;+;+	1041	5.71222	3.23188	2.16333	1.99382	1.58787	1.2989	0.0322305	0.663557	1.15551	-	-	-	-	-	-	-
BX927374.1	KN149690.1;KN149690.1	47004;60954	47245;62609	-;-	1898	0.15665	0.180264	0.58163	0.563346	0.653175	0.680029	0.0463261	0.741468	-1.14399	A0A0G2KMH1,Uncharacterized protein	-	PF05729,NACHT domain	IPR032675,Leucine-rich repeat domain superfamily	-	-	-
BX957361.2	4;4;4;4;4;4;4;4;4	54985402;54985787;54987056;54987538;54987879;54988269;54988643;54989056;54989468	54985512;54985950;54987253;54987599;54987957;54988344;54988719;54989131;54989538	+;+;+;+;+;+;+;+;+	914	1.43131	2.12122	1.54599	0.619325	0.581303	0.201734	0.00439245	0.288293	1.74818	A0A146ZDV3,SET domain containing	-	PF00856,SET domain	IPR001214,SET domain	-	GO:0032259,biological_process,methylation;GO:0016740,molecular_function,transferase activity;GO:0008168,molecular_function,methyltransferase activity	-
c6ast1	7;7;7;7;7;7;7;7;7;7;7;7;7;7;7	38389849;38390546;38390843;38390843;38391911;38391911;38392854;38392854;38393056;38393056;38393318;38393318;38393482;38393624;38393624	38390744;38390744;38390924;38390924;38392089;38392089;38392971;38392971;38393208;38393208;38393383;38393369;38393512;38393711;38393689	-;-;-;-;-;-;-;-;-;-;-;-;-;-;-	1613	0.958506	3.49989	4.13376	15.2073	14.1273	11.355	0.000760865	0.112893	-2.38826	B3DHE9,Metalloendopeptidase	-	PF01400,Astacin (Peptidase family M12A)	IPR006026,Peptidase, metallopeptidase;IPR034039,Hatching enzyme, peptidase domain;IPR024079,Metallopeptidase, catalytic domain superfamily;IPR001506,Peptidase M12A	KOG3714,Meprin A metalloprotease;ENOG410ZPX7,-	GO:0006508,biological_process,proteolysis;GO:0016787,molecular_function,hydrolase activity;GO:0008237,molecular_function,metallopeptidase activity;GO:0046872,molecular_function,metal ion binding;GO:0004222,molecular_function,metalloendopeptidase activity;GO:0008270,molecular_function,zinc ion binding;GO:0008233,molecular_function,peptidase activity	-
ca8	2;2;2;2;2;2;2;2;2	22196974;22201218;22203666;22204411;22207204;22207340;22207527;22210857;22219466	22197339;22201409;22203790;22204506;22207266;22207388;22207639;22211026;22220465	+;+;+;+;+;+;+;+;+	2174	0.464992	0.367216	0.731217	1.64906	0.651715	0.819866	0.0236613	0.587573	-1.07119	B0V1F9,Carbonic anhydrase VIII	-	PF00194,ukaryotic-type carbonic anhydrase	IPR023561,Carbonic anhydrase, alpha-class;IPR036398,Alpha carbonic anhydrase superfamily;IPR018338,Carbonic anhydrase, alpha-class, conserved site;IPR001148,Alpha carbonic anhydrase	COG3338,Carbonic anhydrase;KOG0382,Carbonic anhydrase	GO:0021549,biological_process,cerebellum development;GO:0005575,cellular_component,cellular_component;GO:0004089,molecular_function,carbonate dehydratase activity;GO:0046872,molecular_function,metal ion binding;GO:0006730,biological_process,one-carbon metabolic process;GO:0007626,biological_process,locomotory behavior;GO:0043009,biological_process,chordate embryonic development;GO:0036269,biologi…	-
CABZ01011365.1	9;9	7794961;7796173	7795150;7796418	+;+	436	9.13785	9.54751	9.52016	4.03919	3.92661	3.24225	0.00263586	0.227823	1.23902	-	-	-	-	-	-	-
CABZ01016547.1	12	2345031	2349371	-	4341	9.34223	6.3447	11.3318	4.07135	3.10064	3.93604	0.000369943	0.0828541	1.19709	E7FBG4,Uncharacterized protein	-	PF15232,omain of unknown function (DUF4585)	IPR027838,Domain of unknown function DUF4585	ENOG4111R16,-;ENOG410IIUF,-	-	-
CABZ01030033.1	23;23;23;23;23;23;23;23	5214565;5215554;5215693;5217070;5219827;5220106;5223160;5223364	5214799;5215619;5215902;5217130;5220027;5220238;5223282;5224937	+;+;+;+;+;+;+;+	2603	3.35814	3.35174	3.34191	4.37348	6.14613	5.10016	0.0172076	0.511114	-0.729227	W5MX48,Uncharacterized protein	-	PF01734,Patatin-like phospholipase	IPR033562,Patatin-like phospholipase domain-containing protein;IPR002641,Patatin-like phospholipase domain;IPR016035,Acyl transferase/acyl hydrolase/lysophospholipase	-	GO:0006629,biological_process,lipid metabolic process;GO:0016787,molecular_function,hydrolase activity;GO:0008152,biological_process,metabolic process;GO:0016020,cellular_component,membrane;GO:0016042,biological_process,lipid catabolic process;GO:0016021,cellular_component,integral component of membrane	-
CABZ01035191.4	1;1;1;1;1;1;1;1;1;1;1;1;1;1;1;1;1;1;1;1;1;1;1;1;1;1	51721527;51721527;51721527;51738539;51740181;51740228;51740228;51741375;51741641;51741641;51741781;51741781;51741781;51743714;51743714;51743714;51745537;51746062;51746062;51746062;51747589;51747589;51747589;51747863;51747863;51747863	51722732;51722732;51722690;51739652;51741285;51741285;51741285;51741436;51741702;51741702;51741938;51741938;51741938;51743772;51745938;51745938;51745938;51746123;51746123;51746123;51747752;51747752;51747752;51748530;51748530;51748530	+;+;+;+;+;+;+;+;+;+;+;+;+;+;+;+;+;+;+;+;+;+;+;+;+;+	6826	15.8984	12.5726	23.9482	38.6166	40.6392	31.4782	0.000402644	0.0853462	-1.18574	A0A060XT07,Uncharacterized protein	-	PF01390,SEA domain	IPR000082,SEA domain;IPR036364,SEA domain superfamily	-	-	-
CABZ01035191.6	1;1;1;1;1	51726865;51726865;51735255;51744452;51745418	51727424;51727832;51735999;51744643;51745859	-;-;-;-;-	2347	19.3316	14.4077	25.2113	46.0397	50.0549	37.7098	0.000173691	0.0583503	-1.27916	-	-	-	-	-	-	-
CABZ01039820.1	25	5555258	5556672	-	1415	1.17668	2.49855	3.18307	1.42238	0.709249	1.25964	0.0355236	0.676762	0.889216	-	-	-	-	-	-	-
CABZ01041804.1	24;24;24;24;24	29890661;29896095;29896368;29899069;29901323	29891593;29896264;29896578;29899221;29901374	-;-;-;-;-	1519	4.97166	4.91776	3.86631	2.60859	1.5157	2.63003	0.00669291	0.342365	0.958794	A0A286Y9N0,Uncharacterized protein	-	-	IPR017853,Glycoside hydrolase superfamily;IPR032792,Glycogen debranching enzyme, glucanotransferase domain;IPR029436,Eukaryotic glycogen debranching enzyme, N-terminal domain;IPR010401,Glycogen debranching enzyme	-	GO:0004134,molecular_function,4-alpha-glucanotransferase activity;GO:0004135,molecular_function,amylo-alpha-1,6-glucosidase activity;GO:0005980,biological_process,glycogen catabolic process	-
CABZ01048956.1	12;12	45890280;45894098	45891979;45894309	-;-	1912	0.279905	0.566656	0.71594	1.18423	0.58664	0.996502	0.0494443	0.747965	-0.926792	U3JAY1,Si:ch211-226h7.2	-	PF00100,Zona pellucida-like domain	IPR017977,Zona pellucida domain, conserved site;IPR001507,Zona pellucida domain	ENOG410YDU6,-;ENOG410IVSV,-	GO:0005576,cellular_component,extracellular region	-
CABZ01048956.2	12;12;12;12;12;12;12	45885175;45885175;45887588;45887618;45887678;45890440;45890440	45887485;45887485;45887605;45887707;45887725;45893086;45893086	+;+;+;+;+;+;+	5084	2.43284	2.8265	3.50028	6.81661	6.68842	4.72689	9.58e-05	0.0434522	-1.16198	U3JAY1,Si:ch211-226h7.2	-	PF00100,Zona pellucida-like domain	IPR017977,Zona pellucida domain, conserved site;IPR001507,Zona pellucida domain	ENOG410YDU6,-;ENOG410IVSV,-	GO:0005576,cellular_component,extracellular region	-
CABZ01049361.1	1;1	56045013;56048567	56045443;56049600	+;+	1465	4.22135	2.33543	2.8333	6.09639	5.31915	4.99245	0.0159053	0.502338	-0.859436	A0A0G2KUY7,Uncharacterized protein	XP_003197812.2,GTPase IMAP family member 4-like	PF04548,AIG1 family	IPR006703,AIG1-type guanine nucleotide-binding (G) domain;IPR027417,P-loop containing nucleoside triphosphate hydrolase	-	GO:0005525,molecular_function,GTP binding	-
CABZ01053476.1	16;16;16	30423167;30424253;30424824	30424198;30424442;30425226	-;-;-	1625	1.61011	1.6142	1.11412	2.43843	2.47037	2.19371	0.0473734	0.741574	-0.788463	-	-	-	-	-	-	-
CABZ01059104.1	20;20;20;20;20;20;20;20	47691433;47695334;47702257;47738017;47765304;47766110;47770893;47805671	47692008;47695483;47702397;47738160;47765456;47766233;47771110;47805965	-;-;-;-;-;-;-;-	1801	0.429226	0.823215	0.784584	0.209537	0.131115	0.273011	0.00671077	0.342365	1.60196	F1QWB7,Uncharacterized protein	-	PF14851,AM176 family;PF02140,alactose binding lectin domain	IPR000922,D-galactoside/L-rhamnose binding SUEL lectin domain	ENOG410YJR4,-;ENOG410IZJN,-	GO:0030246,molecular_function,carbohydrate binding;GO:0016021,cellular_component,integral component of membrane;GO:0016020,cellular_component,membrane	-
CABZ01059408.1	1;1	55884741;55887705	55886207;55887844	-;-	1607	1.07309	0.922595	1.78608	1.40899	3.12255	2.44776	0.0196987	0.543776	-1.00414	F1QAV4,Uncharacterized protein	XP_017212553.1,-	PF04548,AIG1 family	IPR006703,AIG1-type guanine nucleotide-binding (G) domain;IPR027417,P-loop containing nucleoside triphosphate hydrolase	ENOG410XWG7,-;ENOG410J8P6,-	GO:0005525,molecular_function,GTP binding;GO:0016021,cellular_component,integral component of membrane;GO:0016020,cellular_component,membrane	-
CABZ01059413.1	1;1	55933246;55936015	55935799;55936067	-;-	2607	0.228095	0.153112	0.50814	0.699647	2.51355	0.37721	0.0409501	0.711551	-2.12753	-	-	-	-	-	-	-
CABZ01061141.1	KN150369.1;KN150369.1	7467;9884	7876;11152	+;+	1679	8.3937	5.53593	5.94375	3.70857	4.04346	3.66061	0.0195683	0.541857	0.739201	A5WVX8,Methionine aminopeptidase 2	NP_001093524.1,methionine aminopeptidase 2	PF00557,Metallopeptidase family M24	IPR036005,Creatinase/aminopeptidase-like;IPR001714,Peptidase M24, methionine aminopeptidase;IPR018349,Peptidase M24A, methionine aminopeptidase, subfamily 2, binding site;IPR002468,Peptidase M24A, methionine aminopeptidase, subfamily 2;IPR036388,Winged helix-like DNA-binding domain superfamily;IPR036390,Winged helix DNA-binding domain superfamily;IPR000994,Peptidase M24	COG0024,Methionine aminopeptidase;KOG2775,Metallopeptidase	GO:0006508,biological_process,proteolysis;GO:0070084,biological_process,protein initiator methionine removal;GO:0008235,molecular_function,metalloexopeptidase activity;GO:0005737,cellular_component,cytoplasm;GO:0070006,molecular_function,metalloaminopeptidase activity;GO:0004177,molecular_function,aminopeptidase activity;GO:0046872,molecular_function,metal ion binding;GO:0016787,molecular_functio…	-
CABZ01062996.1	KN149966.1;KN149966.1;KN149966.1;KN149966.1;KN149966.1;KN149966.1;KN149966.1	102744;105405;115771;118879;128099;130762;130920	102872;105865;115928;119020;128269;130821;131059	+;+;+;+;+;+;+	1261	10.846	12.9332	14.8125	15.8611	19.7562	19.8861	0.0330414	0.667334	-0.634406	A0A0G2KUL6,Uncharacterized protein	-	PF07502,MANEC domain;PF00057,Low-density lipoprotein receptor domain class A;PF00014,Kunitz/Bovine pancreatic trypsin inhibitor domain	IPR035986,PKD domain superfamily;IPR013980,MANSC domain;IPR002172,Low-density lipoprotein (LDL) receptor class A repeat;IPR020901,Proteinase inhibitor I2, Kunitz, conserved site;IPR036880,Pancreatic trypsin inhibitor Kunitz domain superfamily;IPR013783,Immunoglobulin-like fold;IPR023415,Low-density lipoprotein (LDL) receptor class A, conserved site;IPR022409,PKD/Chitinase domain;IPR002223,Pancrea…	-	GO:0010951,biological_process,negative regulation of endopeptidase activity;GO:0004867,molecular_function,serine-type endopeptidase inhibitor activity	-
CABZ01064968.1	22;22;22;22;22;22	5136075;5137665;5141052;5141906;5144347;5144824	5136614;5138018;5141183;5142199;5144673;5145145	-;-;-;-;-;-	1969	0.543604	0.521291	0.538231	0.574975	1.04937	1.31102	0.035255	0.675688	-0.974631	A0A0G2L574,Uncharacterized protein	XP_009294245.1,uncharacterized protein LOC100538136	PF07686,Immunoglobulin V-set domain	IPR003599,Immunoglobulin subtype;IPR013783,Immunoglobulin-like fold;IPR036179,Immunoglobulin-like domain superfamily;IPR013106,Immunoglobulin V-set domain;IPR007110,Immunoglobulin-like domain	-	GO:0006955,biological_process,immune response;GO:0009986,cellular_component,cell surface;GO:0005102,molecular_function,signaling receptor binding;GO:0016021,cellular_component,integral component of membrane;GO:0016020,cellular_component,membrane	-
CABZ01067681.1	KN150158.1;KN150158.1;KN150158.1;KN150158.1;KN150158.1;KN150158.1;KN150158.1	2143;4567;5038;8695;9016;9538;15697	2290;4725;5262;8816;9180;9594;15864	-;-;-;-;-;-;-	1044	197.645	116.341	232.757	123.322	76.3378	87.6006	0.0146869	0.484258	0.854332	A0A0G2KH95,Uncharacterized protein	-	-	IPR016643,26S proteasome regulatory complex, non-ATPase subcomplex, Rpn1 subunit	-	GO:0004175,molecular_function,endopeptidase activity;GO:0030234,molecular_function,enzyme regulator activity;GO:0034515,cellular_component,proteasome storage granule;GO:0042176,biological_process,regulation of protein catabolic process;GO:0043161,biological_process,proteasome-mediated ubiquitin-dependent protein catabolic process;GO:0050790,biological_process,regulation of catalytic activity;GO:0…	-
CABZ01069013.1	4;4;4;4;4;4;4;4;4;4;4;4;4;4;4;4;4;4;4;4;4;4;4	72378708;72378709;72381005;72381005;72384920;72384920;72386097;72386097;72386372;72386372;72387512;72387512;72389384;72389384;72390067;72390067;72390690;72390690;72393612;72393612;72395706;72395706;72396272	72380615;72380615;72381051;72381051;72385093;72385093;72386270;72386270;72386545;72386545;72389300;72389300;72389579;72389579;72390151;72390151;72390797;72390797;72393719;72393719;72395944;72395817;72396335	-;-;-;-;-;-;-;-;-;-;-;-;-;-;-;-;-;-;-;-;-;-;-	5066	0.269972	0.472757	0.522985	0.732502	0.605961	0.77646	0.0344214	0.669188	-0.85524	E7F3V9,Uncharacterized protein	-	PF14484,ish-specific NACHT associated domain;PF13516,Leucine Rich repeat;PF05729,NACHT domain;PF13765,SPRY-associated domain;PF00622,SPRY domain	IPR001611,Leucine-rich repeat;IPR007111,NACHT nucleoside triphosphatase;IPR003879,Butyrophylin-like, SPRY domain;IPR001870,B30.2/SPRY domain;IPR029495,NACHT-associated domain;IPR032675,Leucine-rich repeat domain superfamily;IPR003877,SPRY domain;IPR013320,Concanavalin A-like lectin/glucanase domain superfamily;IPR006574,SPRY-associated	ENOG410IE5X,-;ENOG4111H3D,-	GO:0000166,molecular_function,nucleotide binding;GO:0005524,molecular_function,ATP binding	-
CABZ01069015.1	4;4;4	72347893;72349118;72355591	72347914;72349269;72356728	+;+;+	1312	5.12154	4.60708	5.51967	1.43817	2.24979	2.57652	0.00147502	0.170697	1.18322	A0A0G2KE15,Uncharacterized protein	XP_001332709.1,gastrula zinc finger protein XlCGF7.1-like	PF00096,Zinc finger, C2H2 type	IPR013087,Zinc finger C2H2-type;IPR036236,Zinc finger C2H2 superfamily	-	GO:0003676,molecular_function,nucleic acid binding	-
CABZ01069015.2	4;4;4	72347890;72349118;72367972	72347914;72349269;72368081	+;+;+	287	33.9796	21.4583	32.4641	8.10853	13.5759	13.0633	0.00255397	0.225116	1.25111	-	-	-	-	-	-	-
CABZ01069194.1	8;8	465399;472488	465553;472617	-;-	285	2.50376	2.20091	7.12715	17.4343	17.1925	5.17572	0.0116144	0.432623	-1.85037	A0A0G2KK09,Uncharacterized protein	NP_001182370.1,uncharacterized protein LOC100329294	-	-	-	-	-
CABZ01072157.1	17;17;17;17;17;17;17;17;17;17;17;17;17;17;17;17;17	2172529;2177932;2182809;2189397;2193105;2194246;2196370;2196758;2197116;2197703;2199775;2199976;2201293;2203869;2207113;2209098;2209257	2172652;2178064;2182986;2189732;2193183;2194301;2196474;2196857;2197280;2197854;2199899;2200060;2201389;2203933;2207341;2209182;2209370	-;-;-;-;-;-;-;-;-;-;-;-;-;-;-;-;-	2228	1.89496	2.35465	2.65578	1.12919	1.37783	1.29654	0.0469402	0.741468	0.748313	E7F5Y6,Phosphoinositide phospholipase C	-	PF06631,Protein of unknown function (DUF1154);PF08703,PLC-beta C terminal;PF00387,Phosphatidylinositol-specific phospholipase C, Y domain;PF00168,C2 domain	IPR000909,Phosphatidylinositol-specific phospholipase C, X domain;IPR001192,Phosphoinositide phospholipase C family;IPR017946,PLC-like phosphodiesterase, TIM beta/alpha-barrel domain superfamily;IPR028403,1-phosphatidylinositol 4,5-bisphosphate phosphodiesterase beta-2;IPR000008,C2 domain;IPR035892,C2 domain superfamily;IPR009535,Phospholipase C-beta, conserved site;IPR001711,Phospholipase C, pho…	KOG1265,Phospholipase C;ENOG410XPSW,-	GO:0006629,biological_process,lipid metabolic process;GO:0004435,molecular_function,phosphatidylinositol phospholipase C activity;GO:0016787,molecular_function,hydrolase activity;GO:0035556,biological_process,intracellular signal transduction;GO:0004871,molecular_function,signal transducer activity;GO:0005509,molecular_function,calcium ion binding;GO:0004629,molecular_function,phospholipase C act…	-
CABZ01073261.1	KN150402.1;KN150402.1	145;428	253;485	+;+	167	20.2962	27.6581	21.4176	36.5323	42.0665	36.8034	0.0177384	0.516969	-0.833152	-	-	-	-	-	-	-
CABZ01074309.1	KN150487.1;KN150487.1;KN150487.1;KN150487.1;KN150487.1;KN150487.1;KN150487.1;KN150487.1;KN150487.1	31703;40112;41844;43415;55383;59325;115505;119103;119231	31778;40188;41960;43531;57290;59498;115678;119149;120514	+;+;+;+;+;+;+;+;+	3974	7.85574	12.1537	19.8341	8.07169	4.5754	8.87746	0.0398744	0.704329	0.753161	A0A0G2KCB7,Uncharacterized protein	-	PF14484,ish-specific NACHT associated domain;PF13516,Leucine Rich repeat;PF05729,NACHT domain;PF13765,SPRY-associated domain	IPR001611,Leucine-rich repeat;IPR007111,NACHT nucleoside triphosphatase;IPR029495,NACHT-associated domain;IPR032675,Leucine-rich repeat domain superfamily;IPR013320,Concanavalin A-like lectin/glucanase domain superfamily;IPR006574,SPRY-associated	-	GO:0000166,molecular_function,nucleotide binding;GO:0005524,molecular_function,ATP binding	-
CABZ01075129.1	9;9;9;9;9;9;9	50076388;50079874;50081747;50084495;50084997;50088845;50090718	50079225;50080029;50081848;50084626;50085197;50088962;50090952	-;-;-;-;-;-;-	3782	0.220121	0.271397	0.198486	0.415758	0.561937	0.373776	0.0270881	0.619327	-1.06891	A0A286Y8F2,Uncharacterized protein	-	-	IPR035992,Ricin B-like lectins;IPR000772,Ricin B, lectin domain;IPR027791,Galactosyltransferase, C-terminal;IPR029044,Nucleotide-diphospho-sugar transferases	-	-	-
CABZ01076275.1	KN150405.1;KN150405.1;KN150405.1;KN150405.1;KN150405.1;KN150405.1;KN150405.1;KN150405.1;KN150405.1;KN150405.1;KN150405.1;KN150405.1;KN150405.1	1085;8469;12282;14352;14557;16430;24152;35702;35925;38779;42689;51540;65595	5772;8516;12434;14403;14630;16548;24330;35821;36016;38973;42836;51700;65848	-;-;-;-;-;-;-;-;-;-;-;-;-	6283	18.6163	27.3183	18.6666	11.422	11.3785	11.8463	0.00204425	0.198896	0.806822	A0A0G2L2K5,Uncharacterized protein	XP_009299911.1,lysosome membrane protein 2	PF01130,CD36 family	IPR005429,Lysosome membrane protein II;IPR002159,CD36 family	-	GO:0016021,cellular_component,integral component of membrane;GO:0005764,cellular_component,lysosome;GO:0004872,-,-;GO:0016020,cellular_component,membrane	-
CABZ01076674.1	KN150702.1;KN150702.1;KN150702.1;KN150702.1;KN150702.1;KN150702.1;KN150702.1;KN150702.1;KN150702.1;KN150702.1;KN150702.1;KN150702.1;KN150702.1;KN150702.1;KN150702.1;KN150702.1;KN150702.1	177161;184334;191122;191271;191472;193208;195742;196092;196538;199843;200297;200530;202602;203041;204833;206999;211339	177313;184392;191184;191330;191588;193290;195908;196185;196651;200036;200431;200641;202797;203226;205003;207144;211884	+;+;+;+;+;+;+;+;+;+;+;+;+;+;+;+;+	2596	3.13814	2.92146	4.3545	1.93824	1.43266	2.69901	0.0387235	0.696608	0.678289	A0A0G2KVI8,Uncharacterized protein	-	PF06602,Myotubularin-like phosphatase domain	IPR003595,Protein-tyrosine phosphatase, catalytic;IPR010569,Myotubularin-like phosphatase domain;IPR030564,Myotubularin family;IPR029021,Protein-tyrosine phosphatase-like;IPR016130,Protein-tyrosine phosphatase, active site	-	GO:0016311,biological_process,dephosphorylation;GO:0004725,molecular_function,protein tyrosine phosphatase activity;GO:0035335,biological_process,peptidyl-tyrosine dephosphorylation	-
CABZ01080550.1	25;25;25;25;25;25;25;25;25;25;25;25;25;25;25;25;25;25;25;25;25;25;25;25;25;25;25;25;25;25;25;25;25;25;25;25;25;25;25;25;25;25	8192896;8192905;8193227;8193227;8196132;8196132;8196377;8196377;8196584;8196584;8196892;8196892;8199754;8199754;8199963;8199963;8200235;8201735;8201735;8203596;8203596;8203756;8203756;8203980;8203980;8205495;8205495;8206079;8207399;8208452;8208593;8208779;8210749;8210925;8211152;8212044;8212336;8212676;8212977;8213282;8213656;8214548	8193146;8193146;8193341;8193341;8196222;8196222;8196498;8196498;8196803;8196803;8197017;8197017;8199868;8199868;8200101;8200105;8200242;8201848;8201848;8203662;8203662;8203893;8203893;8204144;8204144;8205589;8205512;8206205;8207649;8208509;8208693;8208930;8210751;8211063;8211256;8212223;8212575;8212832;8213105;8213568;8214199;8214834	+;+;+;+;+;+;+;+;+;+;+;+;+;+;+;+;+;+;+;+;+;+;+;+;+;+;+;+;+;+;+;+;+;+;+;+;+;+;+;+;+;+	4530	0.144394	0.100704	0.116973	0.458182	0.234574	0.122109	0.0462342	0.741468	-1.23108	A0A0G2L8S7,Uncharacterized protein	-	PF13330,Mucin-2 protein WxxW repeating region;PF00094,von Willebrand factor type D domain;PF08742,C8 domain;PF01826,Trypsin Inhibitor like cysteine rich domain	IPR025155,WxxW domain;IPR002919,Trypsin Inhibitor-like, cysteine rich domain;IPR036084,Serine protease inhibitor-like superfamily;IPR001846,von Willebrand factor, type D domain;IPR014853,Uncharacterised domain, cysteine-rich;IPR028580,Mucin-2;IPR001007,VWFC domain	-	GO:0070701,cellular_component,mucus layer	-
CABZ01083442.1	7;7;7;7;7;7	73073777;73073780;73074048;73074048;73075382;73075515	73073872;73073872;73074291;73074291;73075451;73077676	+;+;+;+;+;+	2572	0.0924794	0.199538	0.206022	0.415719	0.275433	0.40624	0.0285464	0.633318	-1.22939	A0A1L1QZP3,Uncharacterized protein	-	-	IPR026082,ABC transporter A	-	GO:0055085,biological_process,transmembrane transport;GO:0042626,molecular_function,ATPase activity, coupled to transmembrane movement of substances;GO:0016021,cellular_component,integral component of membrane	-
CABZ01083501.1	25;25;25;25;25;25;25;25	88622;89170;89342;89692;89868;90711;93793;95617	88877;89227;89513;89786;90019;90860;95147;95743	-;-;-;-;-;-;-;-	2365	13.7032	9.71689	17.0655	8.90914	8.2873	7.30264	0.0299961	0.643471	0.634656	A0A0G2L1E2,Uncharacterized protein	XP_005174266.1,-	PF01734,Patatin-like phospholipase	IPR002641,Patatin-like phospholipase domain;IPR016035,Acyl transferase/acyl hydrolase/lysophospholipase	-	GO:0006629,biological_process,lipid metabolic process;GO:0008152,biological_process,metabolic process	-
CABZ01084136.1	24;24;24;24	41535918;41573453;41577611;41577611	41536165;41573701;41578092;41578092	+;+;+;+	979	1.27554	0.8737	0.902091	1.86311	5.24618	3.01344	0.00289306	0.234295	-1.82721	X1WCG6,Si:dkey-7i4.24	XP_009289654.1,myosin heavy chain, clone 203	-	-	-	-	-
CABZ01086137.1	21;21;21;21;21;21;21;21;21;21;21;21;21;21;21;21	1117285;1117625;1118197;1179150;1183997;1266127;1298566;1298628;1302141;1356697;1358580;1361695;1363447;1363757;1369517;1373281	1117412;1117663;1118269;1179202;1184093;1266182;1298756;1298839;1302190;1356802;1358713;1361830;1363517;1363835;1369593;1374554	+;+;+;+;+;+;+;+;+;+;+;+;+;+;+;+	2647	1.43775	1.87421	2.95272	1.37815	0.981307	1.06809	0.0423307	0.718478	0.751521	E2J8V4,Tcf4	-	PF00010,Helix-loop-helix DNA-binding domain	IPR011598,Myc-type, basic helix-loop-helix (bHLH) domain;IPR036638,Helix-loop-helix DNA-binding domain superfamily	KOG3910,Helix loop helix transcription factor;ENOG410XYUA,-	GO:0007420,biological_process,brain development;GO:0046983,molecular_function,protein dimerization activity;GO:0002088,biological_process,lens development in camera-type eye	-
CABZ01087512.1	3;3	60400341;60400617	60400356;60400885	-;-	285	12.5188	9.80403	10.8457	6.17925	2.89994	3.88179	0.00344714	0.261308	1.28918	A0A0G2L6L0,Uncharacterized protein	-	-	IPR001666,Phosphatidylinositol transfer protein	-	GO:0015914,biological_process,phospholipid transport;GO:0005622,cellular_component,intracellular;GO:0005548,molecular_function,phospholipid transporter activity	-
CABZ01112049.1	KN150189.1;KN150189.1;KN150189.1;KN150189.1;KN150189.1;KN150189.1;KN150189.1;KN150189.1;KN150189.1;KN150189.1;KN150189.1;KN150189.1;KN150189.1;KN150189.1;KN150189.1;KN150189.1;KN150189.1;KN150189.1	3;743;1656;1995;2258;2553;3130;4350;4547;6190;6459;6687;6809;7011;7282;7512;7637;9653	608;927;1908;2178;2468;2728;3199;4450;4578;6367;6563;6727;6931;7106;7416;7551;7760;10065	+;+;+;+;+;+;+;+;+;+;+;+;+;+;+;+;+;+	3073	0.69662	0.445351	0.53167	1.67832	0.691586	0.700019	0.0451404	0.741468	-0.924796	A0A0G2L2V4,Uncharacterized protein	-	PF00094,von Willebrand factor type D domain;PF08742,C8 domain;PF01826,Trypsin Inhibitor like cysteine rich domain	IPR002919,Trypsin Inhibitor-like, cysteine rich domain;IPR036084,Serine protease inhibitor-like superfamily;IPR001846,von Willebrand factor, type D domain;IPR006207,Cystine knot, C-terminal;IPR014853,Uncharacterised domain, cysteine-rich;IPR001007,VWFC domain	-	GO:0005576,cellular_component,extracellular region	-
CABZ01113061.1	KN150168.1;KN150168.1;KN150168.1;KN150168.1;KN150168.1;KN150168.1	7633;7841;8201;10993;12196;14161	7695;8107;8455;11251;13715;14598	-;-;-;-;-;-	2802	1.59166	3.41897	4.64897	1.88553	1.70657	1.90834	0.0424587	0.718609	0.668271	A0A0G2L0J6,Uncharacterized protein	-	PF00041,ibronectin type III domain	IPR003961,Fibronectin type III;IPR036116,Fibronectin type III superfamily;IPR013783,Immunoglobulin-like fold	-	-	-
CABZ01113954.1	KN149818.1;KN149818.1;KN149818.1;KN149818.1;KN149818.1;KN149818.1;KN149818.1;KN149818.1;KN149818.1;KN149818.1;KN149818.1;KN149818.1;KN149818.1	923;1124;3003;10377;11092;13277;13498;15213;15793;16359;18714;19425;21838	1047;1250;3097;10545;11175;13419;13599;15375;15880;16486;18820;19571;21901	-;-;-;-;-;-;-;-;-;-;-;-;-	1542	80.8282	48.8139	96.3902	56.4921	39.2415	43.4855	0.0387424	0.696608	0.620782	A0A0R4IFL5,Uncharacterized protein	-	PF01851,Proteasome/cyclosome repeat	IPR016024,Armadillo-type fold;IPR011989,Armadillo-like helical;IPR002015,Proteasome/cyclosome repeat;IPR016643,26S proteasome regulatory complex, non-ATPase subcomplex, Rpn1 subunit	-	GO:0000502,cellular_component,proteasome complex;GO:0050790,biological_process,regulation of catalytic activity;GO:0042176,biological_process,regulation of protein catabolic process;GO:0030234,molecular_function,enzyme regulator activity	-
CABZ01117832.1	16;16;16;16;16;16	51697883;51697883;51697883;51780388;51805847;51846800	51698431;51698431;51698431;51780836;51806615;51847135	+;+;+;+;+;+	2103	0.367587	0.704998	0.797898	0.209354	0.224573	0.20458	0.00951961	0.394155	1.41397	A0A1S3RUJ5,alpha-1,2-Mannosidase	XP_014055970.1,mannosyl-oligosaccharide 1,2-alpha-mannosidase IA-like isoform X1	-	IPR012341,Six-hairpin glycosidase-like superfamily;IPR036026,Seven-hairpin glycosidases;IPR001382,Glycoside hydrolase family 47	-	GO:0016798,molecular_function,hydrolase activity, acting on glycosyl bonds;GO:0016787,molecular_function,hydrolase activity;GO:0004571,molecular_function,mannosyl-oligosaccharide 1,2-alpha-mannosidase activity;GO:0003824,molecular_function,catalytic activity;GO:0005509,molecular_function,calcium ion binding;GO:0008152,biological_process,metabolic process;GO:0016020,cellular_component,membrane;GO:…	K01230,ko04141,Protein processing in endoplasmic reticulum;K01230,ko00510,N-Glycan biosynthesis;K01230,ko00513,Various types of N-glycan biosynthesis
cadpsa	11;11;11;11;11;11;11;11;11;11;11;11;11;11;11;11;11;11;11;11;11;11;11;11;11;11;11;11;11;11;11;11;11;11;11;11;11;11;11;11;11;11;11;11;11;11;11;11;11;11;11;11;11;11;11;11;11;11;11	19618375;19618711;19618713;19668288;19668288;19673707;19673707;19712234;19712234;19714463;19714463;19721324;19721324;19751245;19751245;19753266;19753266;19758324;19758324;19771997;19771997;19775613;19775613;19788448;19788448;19788673;19788673;19801101;19801101;19801589;19801589;19802486;19802486;19806616;19812725;19812725;19813862;19823811;19823811;19829343;19829343;19830903;19830903;19836765;198…	19618599;19619068;19619068;19668401;19668401;19674039;19674039;19712314;19712314;19714696;19714696;19721445;19721445;19751356;19751356;19753402;19753402;19758390;19758390;19772105;19772105;19775825;19775825;19788584;19788584;19788860;19788860;19801202;19801202;19801652;19801652;19802609;19802609;19806684;19812831;19812831;19813891;19823967;19823967;19829484;19829484;19831055;19831055;19836920;198…	+;+;+;+;+;+;+;+;+;+;+;+;+;+;+;+;+;+;+;+;+;+;+;+;+;+;+;+;+;+;+;+;+;+;+;+;+;+;+;+;+;+;+;+;+;+;+;+;+;+;+;+;+;+;+;+;+;+;+	4625	0.115714	0.443858	0.572852	0.203987	0.114878	0.106312	0.034682	0.669188	1.27006	A0A0R4IRH4,Ca2+-dependent activator protein for secretion a	XP_009304252.1,calcium-dependent secretion activator 1 isoform X16	PF00169,PH domain;PF06292,omain of Unknown Function (DUF1041)	IPR014770,Munc13 homology 1;IPR011993,PH-like domain superfamily;IPR001849,Pleckstrin homology domain;IPR033227,Calcium-dependent secretion activator;IPR010439,Calcium-dependent secretion activator domain	-	GO:0098793,cellular_component,presynapse;GO:0045202,cellular_component,synapse;GO:0016079,biological_process,synaptic vesicle exocytosis;GO:1990504,biological_process,dense core granule exocytosis	-
calcoco1a	23;23;23;23;23;23;23;23;23;23;23;23;23;23;23;23;23;23;23;23;23;23;23;23;23;23;23;23;23;23;23;23;23	35882055;35883036;35884905;35884905;35886538;35886538;35888746;35888746;35890103;35890103;35891190;35891190;35891410;35891410;35894696;35894696;35894939;35894939;35896447;35896447;35896785;35896785;35899744;35900373;35900373;35900373;35901569;35901569;35901756;35901756;35904318;35904318;35904452	35884272;35884272;35884996;35884996;35886782;35886782;35888833;35888833;35890165;35890198;35891315;35891315;35891664;35891664;35894851;35894851;35895008;35895008;35896595;35896595;35896997;35896997;35900206;35900529;35900575;35900575;35901671;35901671;35901920;35901920;35904479;35904365;35904584	-;-;-;-;-;-;-;-;-;-;-;-;-;-;-;-;-;-;-;-;-;-;-;-;-;-;-;-;-;-;-;-;-	4909	122.272	108.552	129.162	74.0042	69.028	69.4871	0.00802782	0.36278	0.677651	A0A0R4IFJ0,Calcium-binding and coiled-coil domain 1a	XP_009295314.1,calcium-binding and coiled-coil domain-containing protein 1 isoform X1	PF07888,Calcium binding and coiled-coil domain (CALCOCO1) like	IPR012852,Calcium binding and coiled-coil domain-like	-	-	-
calcoco1b	11;11;11;11;11;11;11;11;11;11;11;11;11;11;11;11;11;11;11;11;11;11;11;11;11;11;11;11	2166328;2166340;2168160;2168160;2169579;2169579;2171706;2171739;2171909;2171909;2172285;2172285;2174272;2174272;2175729;2175729;2177452;2177452;2178156;2178156;2180843;2180843;2182832;2182832;2183000;2183000;2185992;2185992	2167566;2167566;2168239;2168239;2169718;2169718;2171826;2171826;2171971;2171971;2172410;2172410;2174526;2174526;2175798;2175798;2177600;2177600;2178368;2178368;2181045;2181045;2182934;2182934;2183159;2183159;2186038;2186509	-;-;-;-;-;-;-;-;-;-;-;-;-;-;-;-;-;-;-;-;-;-;-;-;-;-;-;-	3440	264.339	175.43	231.595	114.236	100.496	113.079	0.00225928	0.21061	0.970046	F1RBA9,Calcium-binding and coiled-coil domain 1b	NP_956415.2,transcription elongation factor B (SIII), polypeptide 3;XP_017213695.1,-	PF07888,Calcium binding and coiled-coil domain (CALCOCO1) like	IPR012852,Calcium binding and coiled-coil domain-like	ENOG410IGMS,-;ENOG410XQDF,-	GO:0005575,cellular_component,cellular_component	-
calcoco2	12;12;12;12;12;12;12;12;12;12;12;12;12;12;12;12;12;12	20519228;20519597;20519684;20520052;20520052;20523713;20523713;20523951;20523951;20525162;20525323;20525530;20526427;20526681;20526950;20528938;20529223;20529324	20519302;20519882;20519882;20520145;20520145;20523870;20523870;20524075;20524076;20525242;20525438;20525599;20526561;20526866;20527036;20529109;20529248;20531049	+;+;+;+;+;+;+;+;+;+;+;+;+;+;+;+;+;+	3338	175.988	131.506	121.135	93.0626	88.5165	89.357	0.0315439	0.659549	0.608614	F1QGK5,Calcium-binding and coiled-coil domain 2	NP_001018577.2,calcium-binding and coiled-coil domain-containing protein 2	PF07888,Calcium binding and coiled-coil domain (CALCOCO1) like	IPR012852,Calcium binding and coiled-coil domain-like	ENOG410IKI3,-;ENOG4112B0R,-	-	-
calcrlb	6;6;6;6;6;6;6;6;6;6;6;6;6;6;6;6;6;6;6;6;6	11445584;11445584;11455083;11455083;11456379;11456379;11459765;11459765;11459971;11460022;11460836;11460836;11461030;11461030;11463716;11463716;11464023;11465918;11467062;11468907;11469038	11445730;11445730;11455181;11455181;11456523;11456523;11459878;11459878;11460083;11460083;11460927;11460927;11461156;11461156;11463755;11463869;11464083;11465984;11467280;11468948;11469253	+;+;+;+;+;+;+;+;+;+;+;+;+;+;+;+;+;+;+;+;+	1596	0.968716	1.00041	1.0237	0.472901	0.295913	0.346589	0.0102219	0.409912	1.33	I3IRX3,Calcitonin receptor-like b	XP_001920035.3,calcitonin gene-related peptide type 1 receptor	PF00002,7 transmembrane receptor (Secretin family);PF02793,Hormone receptor domain	IPR001879,GPCR, family 2, extracellular hormone receptor domain;IPR036445,GPCR family 2, extracellular hormone receptor domain superfamily;IPR000832,GPCR, family 2, secretin-like;IPR017981,GPCR, family 2-like;IPR017983,GPCR, family 2, secretin-like, conserved site;IPR003287,GPCR, family 2, calcitonin receptor family	ENOG410XRS2,-;KOG4564,Adenylate cyclase-coupled calcitonin receptor	GO:0004888,molecular_function,transmembrane signaling receptor activity;GO:0016020,cellular_component,membrane;GO:0004871,molecular_function,signal transducer activity;GO:0007166,biological_process,cell surface receptor signaling pathway;GO:0007165,biological_process,signal transduction;GO:0007186,biological_process,G-protein coupled receptor signaling pathway;GO:0004930,molecular_function,G-prot…	-
camk2d1	7;7;7;7;7;7;7;7;7;7;7;7;7;7;7;7;7;7;7;7;7;7;7;7;7;7;7;7;7;7;7;7;7;7;7;7;7;7;7;7;7;7;7;7;7;7;7;7;7;7;7;7;7;7;7;7;7;7;7;7;7;7;7;7;7;7;7;7;7;7;7;7;7;7;7;7;7;7;7;7;7;7;7;7;7;7;7;7;7	57423274;57423277;57423308;57424075;57424075;57424075;57483404;57483404;57483404;57493517;57493517;57493517;57493534;57498287;57498287;57498287;57498287;57509528;57509528;57514830;57514830;57529172;57529172;57529172;57529172;57531888;57531888;57531888;57531888;57534393;57534393;57534393;57534393;57534401;57537175;57537175;57537175;57537175;57537175;57537237;57537807;57537807;57537807;57537807;575…	57423582;57423582;57423582;57424169;57424169;57424169;57483463;57483463;57483463;57493571;57493571;57493571;57493571;57498352;57498352;57498352;57498352;57509600;57509600;57514902;57514902;57529274;57529274;57529274;57529274;57531971;57531971;57531971;57531971;57534487;57534487;57534487;57534487;57534487;57537297;57537297;57537297;57537297;57537297;57537297;57537890;57537890;57537890;57537890;575…	+;+;+;+;+;+;+;+;+;+;+;+;+;+;+;+;+;+;+;+;+;+;+;+;+;+;+;+;+;+;+;+;+;+;+;+;+;+;+;+;+;+;+;+;+;+;+;+;+;+;+;+;+;+;+;+;+;+;+;+;+;+;+;+;+;+;+;+;+;+;+;+;+;+;+;+;+;+;+;+;+;+;+;+;+;+;+;+;+	5353	0.355475	0.511326	0.585685	1.24546	0.871237	0.585568	0.00951401	0.394155	-0.994988	A0A0R4ID72,Calcium/calmodulin-dependent protein kinase type II delta 1 chain	-	PF00069,Protein kinase domain;PF08332,Calcium/calmodulin dependent protein kinase II association domain	IPR008271,Serine/threonine-protein kinase, active site;IPR032710,NTF2-like domain superfamily;IPR011009,Protein kinase-like domain superfamily;IPR017441,Protein kinase, ATP binding site;IPR013543,Calcium/calmodulin-dependent protein kinase II, association-domain;IPR000719,Protein kinase domain	-	GO:0005516,molecular_function,calmodulin binding;GO:0006468,biological_process,protein phosphorylation;GO:0004683,molecular_function,calmodulin-dependent protein kinase activity;GO:0005524,molecular_function,ATP binding;GO:0004672,molecular_function,protein kinase activity	-
camkvl	23;23;23;23;23;23;23;23;23;23;23;23;23;23;23;23;23;23;23;23;23	20637436;20691029;20691029;20691337;20691337;20693439;20693439;20697063;20697063;20702813;20702813;20703024;20703024;20704587;20704587;20704834;20704834;20704997;20705001;20708870;20708870	20637648;20691135;20691135;20691468;20691468;20693513;20693513;20697201;20697201;20702933;20702933;20703099;20703099;20704723;20704723;20704914;20704912;20705088;20705088;20709019;20710397	+;+;+;+;+;+;+;+;+;+;+;+;+;+;+;+;+;+;+;+;+	2701	1.1228	2.19565	1.60216	1.16431	0.305992	0.477858	0.0194074	0.540765	1.24893	F1R6R7,CaM kinase-like vesicle-associated, like	XP_009295053.1,-	PF00069,Protein kinase domain	IPR011009,Protein kinase-like domain superfamily;IPR000719,Protein kinase domain	KOG0032,Ca2+/calmodulin-dependent protein kinase, EF-Hand protein superfamily;ENOG410XRMJ,-	GO:0006468,biological_process,protein phosphorylation;GO:0005524,molecular_function,ATP binding;GO:0004672,molecular_function,protein kinase activity	-
CAPN2 (1 of many)	22;22;22;22;22;22;22;22;22;22;22;22;22;22;22;22;22;22;22;22;22;22;22;22;22;22;22;22;22;22;22;22;22;22;22;22;22;22;22;22;22;22;22;22;22;22;22;22;22;22;22;22;22;22;22;22;22;22;22;22;22;22;22;22;22;22;22;22;22;22;22;22;22;22;22;22;22;22;22;22;22;22;22	26423298;26423303;26426824;26426824;26427811;26427811;26428442;26428442;26431377;26431377;26434112;26434112;26434270;26434270;26441086;26441086;26441247;26441247;26443158;26443455;26444638;26444925;26445044;26445198;26445344;26452821;26452968;26453425;26454169;26455679;26617035;26617035;26622572;26622572;26624946;26624946;26627039;26627039;26628413;26628413;26630249;26630249;26630411;26630411;266…	26423589;26423589;26426893;26426893;26427929;26427929;26428575;26428575;26431545;26431545;26434195;26434195;26434355;26434355;26441160;26441160;26441407;26441407;26443327;26443466;26444849;26444961;26445109;26445255;26445408;26452889;26453046;26453541;26454227;26456204;26617295;26617295;26622641;26622641;26625064;26625064;26627172;26627172;26628581;26628581;26630332;26630332;26630496;26630496;266…	+;+;+;+;+;+;+;+;+;+;+;+;+;+;+;+;+;+;+;+;+;+;+;+;+;+;+;+;+;+;+;+;+;+;+;+;+;+;+;+;+;+;+;+;+;+;+;+;+;+;+;+;+;+;+;+;+;+;+;+;+;+;+;+;+;+;+;+;+;+;+;+;+;+;+;+;+;+;+;+;+;+;+	5382	0.475095	0.339047	0.935329	0.888162	1.21755	0.982108	0.0179909	0.519474	-0.939025	-	-	-	-	-	-	-
capn9	1;1;1;1;1;1;1;1;1;1;1;1;1;1;1;1;1;1;1;1	53222101;53224937;53225195;53227764;53227936;53229438;53229606;53231210;53231428;53232313;53233267;53235414;53235689;53236694;53236861;53238272;53238518;53238730;53239835;53247049	53222634;53224995;53225311;53227842;53228004;53229502;53229663;53231290;53231464;53232521;53233424;53235574;53235766;53236779;53236944;53238440;53238651;53238848;53239904;53247349	-;-;-;-;-;-;-;-;-;-;-;-;-;-;-;-;-;-;-;-	2668	3.38777	3.31283	6.58719	6.20001	6.50531	6.33507	0.0337626	0.669188	-0.642407	F1RCJ4,Calpain 9	-	PF00648,Calpain family cysteine protease;PF01067,Calpain large subunit, domain III;PF13833,-hand domain pair	IPR018247,EF-Hand 1, calcium-binding site;IPR000169,Cysteine peptidase, cysteine active site;IPR001300,Peptidase C2, calpain, catalytic domain;IPR022684,Peptidase C2, calpain family;IPR022683,Peptidase C2, calpain, domain III;IPR036213,Calpain large subunit, domain III superfamily;IPR002048,EF-hand domain;IPR022682,Peptidase C2, calpain, large subunit, domain III;IPR029542,Calpain-9;IPR033883,Cal…	KOG0045,Cytosolic Ca2+-dependent cysteine protease (calpain), large subunit (EF-Hand protein superfamily);ENOG410XP0B,-	GO:0006508,biological_process,proteolysis;GO:0016787,molecular_function,hydrolase activity;GO:0007586,biological_process,digestion;GO:0005737,cellular_component,cytoplasm;GO:0005509,molecular_function,calcium ion binding;GO:0008234,molecular_function,cysteine-type peptidase activity;GO:0005622,cellular_component,intracellular;GO:0004198,molecular_function,calcium-dependent cysteine-type endopepti…	-
casp6l1	3;3;3;3;3;3;3;3;3;3;3;3;3;3;3;3;3;3;3	32822455;32822861;32823161;32823162;32823162;32823385;32823385;32823385;32824305;32824305;32824305;32824501;32824501;32824501;32825061;32825061;32825771;32826726;32826726	32823024;32823024;32823297;32823297;32823297;32823560;32823560;32823560;32824381;32824381;32824381;32824641;32824641;32824641;32825094;32825094;32825988;32826791;32826860	-;-;-;-;-;-;-;-;-;-;-;-;-;-;-;-;-;-;-	1488	1.99813	1.68618	3.05659	5.19906	4.6815	3.96527	0.00132059	0.160261	-1.13769	E9QBR7,Caspase 6, apoptosis-related cysteine peptidase,-like 1	-	PF00656,Caspase domain	IPR016129,Peptidase family C14A, His active site;IPR037554,Caspase-6;IPR002138,Peptidase C14, caspase non-catalytic subunit p10;IPR001309,Peptidase C14, p20 domain;IPR015917,Peptidase C14A, caspase catalytic domain;IPR029030,Caspase-like domain superfamily	ENOG410ZQIE,-;KOG3573,Caspase, apoptotic cysteine protease	GO:0006508,biological_process,proteolysis;GO:0006915,biological_process,apoptotic process;GO:0097194,biological_process,execution phase of apoptosis;GO:0008234,molecular_function,cysteine-type peptidase activity;GO:0004197,molecular_function,cysteine-type endopeptidase activity;GO:0097200,molecular_function,cysteine-type endopeptidase activity involved in execution phase of apoptosis	-
caspb	1;1;1;1;1;1;1;1;1;1;1;1;1;1;1;1;1;1;1;1;1;1;1;1	57314662;57315223;57315231;57317799;57317799;57317799;57318142;57318142;57318142;57318328;57318328;57318328;57318685;57318685;57318685;57319319;57322725;57322729;57322729;57323185;57323185;57323185;57329012;57329012	57315883;57315883;57315883;57317908;57317908;57317908;57318240;57318240;57318240;57318559;57318559;57318559;57318861;57318861;57318861;57319320;57322946;57322946;57322946;57323461;57323461;57323461;57329039;57329056	-;-;-;-;-;-;-;-;-;-;-;-;-;-;-;-;-;-;-;-;-;-;-;-	2386	2.31776	2.8201	3.7754	6.48466	5.51748	4.40484	0.00148791	0.170918	-0.987159	A0A0R4ILD1,Caspase b	-	PF02758,PAAD/DAPIN/Pyrin domain;PF00656,Caspase domain	IPR004020,DAPIN domain;IPR011029,Death-like domain superfamily;IPR002138,Peptidase C14, caspase non-catalytic subunit p10;IPR001309,Peptidase C14, p20 domain;IPR015917,Peptidase C14A, caspase catalytic domain;IPR029030,Caspase-like domain superfamily;IPR033139,Peptidase family C14A, cysteine active site;IPR016129,Peptidase family C14A, His active site	-	GO:0006508,biological_process,proteolysis;GO:0016787,molecular_function,hydrolase activity;GO:0008234,molecular_function,cysteine-type peptidase activity;GO:0008233,molecular_function,peptidase activity;GO:0004197,molecular_function,cysteine-type endopeptidase activity;GO:0043065,biological_process,positive regulation of apoptotic process	-
cbsb	9;9;9;9;9;9;9;9;9;9;9;9;9;9;9;9;9;9;9;9;9;9;9;9;9;9;9;9;9;9;9	9205232;9205800;9205979;9214928;9214928;9217906;9217906;9220094;9220094;9224590;9224590;9227038;9227038;9227216;9227216;9228061;9228061;9228503;9228503;9230631;9230631;9231751;9231751;9232072;9232072;9243812;9243812;9247623;9247623;9250853;9250853	9205685;9206644;9206644;9215012;9215012;9218014;9218014;9220228;9220228;9224667;9224667;9227143;9227143;9227300;9227300;9228186;9228186;9228594;9228594;9230835;9230835;9231830;9231830;9232206;9232206;9243918;9243918;9247943;9247943;9250904;9250915	-;-;-;-;-;-;-;-;-;-;-;-;-;-;-;-;-;-;-;-;-;-;-;-;-;-;-;-;-;-;-	3026	1.37558	1.37565	3.1666	2.97228	2.88735	3.73726	0.0155371	0.496658	-0.8258	F1QIC0,Cystathionine beta-synthase	-	PF00571,CBS domain;PF00291,Pyridoxal-phosphate dependent enzyme	IPR036052,Tryptophan synthase beta subunit-like PLP-dependent enzyme;IPR000644,CBS domain;IPR001216,Cysteine synthase/cystathionine beta-synthase, pyridoxal-phosphate attachment site;IPR005857,Cystathionine beta-synthase;IPR001926,Pyridoxal-phosphate dependent enzyme	KOG1252,Cystathionine beta-synthase and related enzymes;COG0031,Cysteine synthase	GO:0008652,biological_process,cellular amino acid biosynthetic process;GO:0030170,molecular_function,pyridoxal phosphate binding;GO:0019343,biological_process,cysteine biosynthetic process via cystathionine;GO:0005737,cellular_component,cytoplasm;GO:0006535,biological_process,cysteine biosynthetic process from serine;GO:0004122,molecular_function,cystathionine beta-synthase activity;GO:0019344,bi…	-
ccdc88aa	6;6;6;6;6;6;6;6;6;6;6;6;6;6;6;6;6;6;6;6;6;6;6;6;6;6;6;6;6;6;6;6;6;6;6;6;6	6144036;6146581;6146884;6150727;6151163;6154636;6155271;6157400;6157869;6157901;6159370;6159370;6159616;6159616;6159822;6159822;6161314;6161314;6162472;6162472;6163738;6163738;6164446;6167900;6167900;6173633;6173633;6174389;6174580;6176857;6176884;6182293;6182293;6186832;6186832;6188763;6188763	6144448;6146804;6146976;6150872;6151349;6154779;6155548;6157561;6158053;6158053;6159511;6159511;6159743;6159743;6160510;6160510;6161461;6161461;6162618;6162618;6164527;6163896;6164527;6168066;6168066;6173760;6173773;6174472;6174638;6176953;6176953;6182398;6182398;6186932;6186932;6189365;6189388	-;-;-;-;-;-;-;-;-;-;-;-;-;-;-;-;-;-;-;-;-;-;-;-;-;-;-;-;-;-;-;-;-;-;-;-;-	5257	0.757867	1.03048	1.06677	0.562318	0.291972	0.444273	0.00757011	0.361608	1.03945	E7FGH9,Coiled-coil domain-containing 88Aa	-	PF05622,HOOK protein	IPR027717,Girdin;IPR008636,Hook-like protein family;IPR036872,CH domain superfamily	ENOG410YFRJ,-;KOG4643,Uncharacterized coiled-coil protein	GO:0032956,biological_process,regulation of actin cytoskeleton organization;GO:0051959,molecular_function,dynein light intermediate chain binding;GO:0005737,cellular_component,cytoplasm;GO:0008017,molecular_function,microtubule binding;GO:0031122,biological_process,cytoplasmic microtubule organization;GO:0003779,molecular_function,actin binding;GO:0005813,cellular_component,centrosome;GO:0030705,…	-
ccl19a.2	5;5;5;5	12873347;12873638;12875663;12875949	12873492;12873758;12875775;12876250	+;+;+;+	682	0.959101	0.167224	1.29494	2.12112	2.68339	1.71228	0.0280099	0.628227	-1.50012	F6P784,Chemokine	NP_001129720.2,C-C motif chemokine 19-like precursor	PF00048,Small cytokines (intecrine/chemokine), interleukin-8 like	IPR036048,Chemokine interleukin-8-like superfamily;IPR001811,Chemokine interleukin-8-like domain	ENOG410ZG6G,-;ENOG410J8NF,-	GO:0006955,biological_process,immune response;GO:0008009,molecular_function,chemokine activity;GO:0005576,cellular_component,extracellular region;GO:0060326,biological_process,cell chemotaxis	-
ccl19b	10;10;10;10	17819547;17821589;17821803;17822290	17819661;17821709;17821930;17822668	+;+;+;+	743	1.68069	1.22796	1.7235	5.75629	4.44944	4.54965	0.000107879	0.044818	-1.74916	F1QHU2,Chemokine	-	PF00048,Small cytokines (intecrine/chemokine), interleukin-8 like	IPR036048,Chemokine interleukin-8-like superfamily;IPR001811,Chemokine interleukin-8-like domain	ENOG410ZG6G,-;ENOG410J8NF,-	GO:0071347,biological_process,cellular response to interleukin-1;GO:0070374,biological_process,positive regulation of ERK1 and ERK2 cascade;GO:0048020,molecular_function,CCR chemokine receptor binding;GO:0002548,biological_process,monocyte chemotaxis;GO:0071356,biological_process,cellular response to tumor necrosis factor;GO:0006955,biological_process,immune response;GO:0070098,biological_process…	-
ccl20a.3	2;2;2;2	45338051;45339434;45339631;45339796	45338283;45339533;45339708;45340016	+;+;+;+	632	1.03498	0.631589	0.838431	2.18941	2.98909	2.62574	0.00203788	0.198896	-1.72299	B3DGM0,C-C motif chemokine	NP_001129726.1,chemokine (C-C motif) ligand 20-like precursor	PF00048,Small cytokines (intecrine/chemokine), interleukin-8 like	IPR000827,CC chemokine, conserved site;IPR036048,Chemokine interleukin-8-like superfamily;IPR001811,Chemokine interleukin-8-like domain	ENOG410ZGME,-;ENOG410J2BK,-	GO:0008009,molecular_function,chemokine activity;GO:0006935,biological_process,chemotaxis;GO:0071347,biological_process,cellular response to interleukin-1;GO:0005125,molecular_function,cytokine activity;GO:0070374,biological_process,positive regulation of ERK1 and ERK2 cascade;GO:0048020,molecular_function,CCR chemokine receptor binding;GO:0010469,biological_process,regulation of signaling recept…	K14625,ko04060,Cytokine-cytokine receptor interaction;K14625,ko05323,Rheumatoid arthritis;K14625,ko04668,TNF signaling pathway;K14625,ko04062,Chemokine signaling pathway
ccl20b	24;24;24;24;24;24;24;24;24	25861689;25861719;25861828;25862279;25862279;25863849;25863849;25864032;25864032	25861740;25861946;25861946;25862381;25862381;25863926;25863926;25864471;25864571	+;+;+;+;+;+;+;+;+	979	1.45775	0.990193	2.70627	2.76254	4.16076	2.1973	0.0373682	0.685987	-0.935156	A9ZPE0,C-C motif chemokine	NP_001107067.1,chemokine (C-C motif) ligand 20b precursor	PF00048,Small cytokines (intecrine/chemokine), interleukin-8 like	IPR000827,CC chemokine, conserved site;IPR036048,Chemokine interleukin-8-like superfamily;IPR001811,Chemokine interleukin-8-like domain	ENOG410ZGME,-;ENOG410J2BK,-	GO:0071346,biological_process,cellular response to interferon-gamma;GO:0071347,biological_process,cellular response to interleukin-1;GO:0005125,molecular_function,cytokine activity;GO:0070374,biological_process,positive regulation of ERK1 and ERK2 cascade;GO:0048020,molecular_function,CCR chemokine receptor binding;GO:0010469,biological_process,regulation of signaling receptor activity;GO:0030593…	K14625,ko04060,Cytokine-cytokine receptor interaction;K14625,ko05323,Rheumatoid arthritis;K14625,ko04668,TNF signaling pathway;K14625,ko04062,Chemokine signaling pathway
ccl27b	10;10;10	2641806;2643670;2643927	2641861;2643787;2644104	+;+;+	352	28.3807	32.0757	35.1252	42.8836	52.6615	52.5567	0.0152953	0.492464	-0.735442	F1R744,Chemokine	-	PF00048,Small cytokines (intecrine/chemokine), interleukin-8 like	IPR036048,Chemokine interleukin-8-like superfamily;IPR001811,Chemokine interleukin-8-like domain	-	GO:0006955,biological_process,immune response;GO:0008009,molecular_function,chemokine activity;GO:0005576,cellular_component,extracellular region;GO:0060326,biological_process,cell chemotaxis	-
ccl44	11;11;11;11;11;11;11	6185425;6189977;6190106;6190127;6190554;6190558;6191062	6185801;6190009;6190253;6190253;6191158;6190687;6191158	-;-;-;-;-;-;-	1163	5.67544	6.07989	5.5434	10.2753	7.51257	7.87428	0.0415147	0.714771	-0.648488	A9ZPF3,Chemokine	NP_001108574.1,chemokine (C-C motif) ligand 44 precursor	PF00048,Small cytokines (intecrine/chemokine), interleukin-8 like	IPR036048,Chemokine interleukin-8-like superfamily;IPR001811,Chemokine interleukin-8-like domain	ENOG410KI8I,-;ENOG4110QHA,-	GO:0071347,biological_process,cellular response to interleukin-1;GO:0070374,biological_process,positive regulation of ERK1 and ERK2 cascade;GO:0048020,molecular_function,CCR chemokine receptor binding;GO:0002548,biological_process,monocyte chemotaxis;GO:0071356,biological_process,cellular response to tumor necrosis factor;GO:0006955,biological_process,immune response;GO:0070098,biological_process…	-
ccr9a	2;2;2	32813655;32813999;32814193	32813769;32814066;32815865	+;+;+	1856	0.929129	2.27356	1.49888	2.64325	2.51279	2.64921	0.0247895	0.598916	-0.848831	B0V1K7,Chemokine	NP_001231645.1,C-C chemokine receptor type 9	PF00001,7 transmembrane receptor (rhodopsin family)	IPR000355,Chemokine receptor family;IPR017452,GPCR, rhodopsin-like, 7TM;IPR001277,CXC chemokine receptor 4/atypical chemokine receptor 2;IPR000276,G protein-coupled receptor, rhodopsin-like	ENOG410XRW9,-;KOG3656,FOG: 7 transmembrane receptor	GO:0097535,biological_process,lymphoid lineage cell migration into thymus;GO:0007186,biological_process,G-protein coupled receptor signaling pathway;GO:0004871,molecular_function,signal transducer activity;GO:0070098,biological_process,chemokine-mediated signaling pathway;GO:0004950,molecular_function,chemokine receptor activity;GO:0007165,biological_process,signal transduction;GO:0006935,biologi…	K04184,ko04062,Chemokine signaling pathway;K04184,ko04672,Intestinal immune network for IgA production;K04184,ko04060,Cytokine-cytokine receptor interaction
ccsapa	1;1;1;1;1;1;1;1;1;1;1	53294487;53294492;53295219;53295219;53295222;53298320;53298320;53298320;53302452;53302452;53302471	53294674;53294674;53295598;53295598;53295598;53298618;53298618;53298374;53302829;53302897;53304190	+;+;+;+;+;+;+;+;+;+;+	2606	4.06164	4.22315	4.86307	2.51004	2.49187	2.47639	0.0230781	0.581822	0.717748	A0A0R4IQQ3,Centriole, cilia and spindle-associated protein a	XP_009296809.1,-;XP_005160215.1,centriole, cilia and spindle-associated protein	PF15748,Centriole, cilia and spindle-associated	IPR029774,Centriole, cilia and spindle-associated protein	-	GO:0005856,cellular_component,cytoskeleton	-
cd226	24;24;24;24;24;24	14969796;14971629;14975942;14980161;14982947;14987263	14970345;14971683;14976038;14980523;14983273;14987412	-;-;-;-;-;-	1542	0.694135	0.591683	0.658638	0.897347	0.689119	2.55094	0.0456335	0.741468	-1.17852	F1QBV4,CD226 molecule	-	PF07686,Immunoglobulin V-set domain	IPR003599,Immunoglobulin subtype;IPR013783,Immunoglobulin-like fold;IPR036179,Immunoglobulin-like domain superfamily;IPR013106,Immunoglobulin V-set domain;IPR007110,Immunoglobulin-like domain	ENOG410IDXC,-;ENOG41129MS,-	GO:0007157,biological_process,heterophilic cell-cell adhesion via plasma membrane cell adhesion molecules;GO:0050839,molecular_function,cell adhesion molecule binding;GO:0005913,cellular_component,cell-cell adherens junction;GO:0042803,molecular_function,protein homodimerization activity;GO:0008037,biological_process,cell recognition;GO:0005102,molecular_function,signaling receptor binding;GO:000…	-
cd44a	7;7;7;7;7;7;7;7;7;7;7	49609974;49610447;49610735;49610735;49610903;49610903;49614759;49615579;49617232;49617515;49620015	49610638;49610638;49610816;49610816;49611168;49610980;49615133;49615653;49617371;49617680;49620215	-;-;-;-;-;-;-;-;-;-;-	1970	5.31254	3.99454	4.32608	7.18354	7.88126	7.86211	0.00715804	0.353044	-0.822335	E7F6T0,CD44 molecule	XP_001922491.1,CD44 antigen	PF00193,xtracellular link domain	IPR016187,C-type lectin fold;IPR001231,CD44 antigen;IPR000538,Link domain;IPR016186,C-type lectin-like/link domain superfamily	ENOG410IZCP,-;ENOG4111S6T,-	GO:0005540,molecular_function,hyaluronic acid binding;GO:0001944,biological_process,vasculature development;GO:0007155,biological_process,cell adhesion;GO:0016021,cellular_component,integral component of membrane;GO:0016020,cellular_component,membrane	-
cd74b	21;21;21;21;21;21;21;21;21;21;21;21;21;21;21;21;21	33424025;33424031;33424058;33424063;33425418;33425418;33425418;33425735;33425991;33425991;33426673;33426673;33426790;33426790;33426866;33429081;33429081	33424178;33424178;33424178;33424178;33426070;33425578;33425578;33425850;33426070;33426070;33426700;33426700;33427000;33427002;33427002;33429516;33429330	+;+;+;+;+;+;+;+;+;+;+;+;+;+;+;+;+	1484	55.5374	52.9504	53.1436	79.7218	80.5957	76.3301	0.015832	0.501581	-0.630133	Q9PVD9,CD74 molecule, major histocompatibility complex, class II invariant chain b	NP_571447.1,HLA class II histocompatibility antigen gamma chain	PF00086,Thyroglobulin type-1 repeat;PF09307,CLIP, MHC2 interacting	IPR036857,Thyroglobulin type-1 superfamily;IPR000716,Thyroglobulin type-1;IPR015386,MHC class II-associated invariant chain/CLIP, MHC II-interacting	ENOG410KGQB,-;ENOG4110S2M,-	GO:0016020,cellular_component,membrane;GO:0019882,biological_process,antigen processing and presentation;GO:0042289,molecular_function,MHC class II protein binding;GO:0006955,biological_process,immune response;GO:0048884,biological_process,neuromast development;GO:0048839,biological_process,inner ear development;GO:0005622,cellular_component,intracellular;GO:0016021,cellular_component,integral co…	-
cd81b	18;18;18;18;18;18;18;18	27336211;27338076;27348182;27349943;27350641;27350842;27352968;27353146	27336353;27338190;27348279;27350017;27350754;27350943;27353051;27353779	+;+;+;+;+;+;+;+	1365	0.348508	0.919059	0.194098	1.65879	1.12447	2.20632	0.0069722	0.349033	-1.87898	Q6AZB9,Tetraspanin	NP_001003735.1,CD81 antigen	PF00335,Tetraspanin family	IPR018503,Tetraspanin, conserved site;IPR018499,Tetraspanin/Peripherin;IPR008952,Tetraspanin, EC2 domain superfamily;IPR000301,Tetraspanin	KOG3882,Tetraspanin family integral membrane protein;ENOG4111IRY,-	GO:0007166,biological_process,cell surface receptor signaling pathway;GO:0005887,cellular_component,integral component of plasma membrane;GO:0016021,cellular_component,integral component of membrane;GO:0016020,cellular_component,membrane	K06508,ko04662,B cell receptor signaling pathway;K06508,ko05160,Hepatitis C;K06508,ko05144,Malaria
cd9b	4;4;4;4;4;4;4;4;4;4;4;4;4;4;4;4;4;4;4;4;4;4;4;4;4;4;4;4;4;4;4;4;4;4;4;4;4;4;4;4;4;4;4;4;4;4;4;4;4;4;4;4	4226081;4226319;4226349;4226392;4226406;4229084;4229084;4229084;4229084;4229084;4229087;4229251;4229251;4229251;4229251;4229251;4231175;4231175;4231175;4231175;4231175;4231175;4231349;4231359;4231359;4231359;4231359;4231359;4231359;4234123;4234123;4234123;4234123;4234123;4234123;4234123;4240677;4240677;4240677;4240677;4240677;4240677;4240677;4241179;4247209;4247209;4247209;4247405;4249966;4249966…	4226474;4226474;4226474;4226474;4226474;4229167;4229167;4229167;4229167;4229167;4229340;4229340;4229340;4229340;4229340;4229340;4231276;4231276;4231276;4231276;4231276;4231276;4231433;4231433;4231433;4231433;4231433;4231433;4231433;4234220;4234220;4234220;4234220;4234220;4234220;4234220;4240779;4240779;4240779;4240779;4240779;4240779;4240779;4241404;4247362;4247276;4247387;4247454;4250164;4250189…	-;-;-;-;-;-;-;-;-;-;-;-;-;-;-;-;-;-;-;-;-;-;-;-;-;-;-;-;-;-;-;-;-;-;-;-;-;-;-;-;-;-;-;-;-;-;-;-;-;-;-;-	1944	1.71296	2.40531	2.93019	3.52657	4.4033	3.44615	0.0171547	0.511114	-0.809751	Q1L9G6,Tetraspanin	XP_005164541.1,CD9 antigen isoform X1	PF00335,Tetraspanin family	IPR018503,Tetraspanin, conserved site;IPR018499,Tetraspanin/Peripherin;IPR008952,Tetraspanin, EC2 domain superfamily;IPR000301,Tetraspanin	KOG3882,Tetraspanin family integral membrane protein;ENOG4111IRY,-	GO:0007166,biological_process,cell surface receptor signaling pathway;GO:0016020,cellular_component,membrane;GO:0005887,cellular_component,integral component of plasma membrane;GO:0016021,cellular_component,integral component of membrane;GO:0048916,biological_process,posterior lateral line development	-
cdc42bpaa	17;17;17;17;17;17;17;17;17;17;17;17;17;17;17;17;17;17;17;17;17;17;17;17;17;17;17;17;17;17;17;17;17;17;17;17;17;17;17;17;17;17	8166170;8166227;8197111;8197111;8209307;8209307;8209794;8209794;8219223;8219223;8251961;8251961;8260895;8261921;8262542;8263841;8266597;8268964;8270173;8270647;8273148;8273875;8282974;8285522;8286088;8288164;8288704;8289063;8292242;8292957;8294151;8294347;8298573;8298795;8301361;8303667;8306599;8310273;8310519;8314457;8316950;8319907	8167344;8167344;8197202;8197202;8209390;8209390;8209889;8209889;8219371;8219371;8252056;8252054;8261095;8262169;8262621;8264001;8266719;8269097;8270415;8270757;8273395;8273956;8283077;8285627;8286236;8288255;8288780;8289101;8292361;8293034;8294256;8294483;8298712;8298876;8301580;8303729;8307198;8310370;8310603;8314580;8317067;8321043	+;+;+;+;+;+;+;+;+;+;+;+;+;+;+;+;+;+;+;+;+;+;+;+;+;+;+;+;+;+;+;+;+;+;+;+;+;+;+;+;+;+	6999	0.433301	0.325895	0.965292	0.161755	0.151825	0.298571	0.0105642	0.415694	1.36339	A0A0R4IDB7,CDC42-binding protein kinase alpha	-	PF00130,Phorbol esters/diacylglycerol binding domain (C1 domain);PF15796,KELK-motif containing domain of MRCK Ser/Thr protein kinase;PF00780,CNH domain;PF00433,Protein kinase C terminal domain;PF00069,Protein kinase domain;PF08826,MPK coiled coil domain like	IPR000095,CRIB domain;IPR001180,Citron homology (CNH) domain;IPR001849,Pleckstrin homology domain;IPR011993,PH-like domain superfamily;IPR017892,Protein kinase, C-terminal;IPR011009,Protein kinase-like domain superfamily;IPR000961,AGC-kinase, C-terminal;IPR014930,Myotonic dystrophy protein kinase, coiled coil;IPR008271,Serine/threonine-protein kinase, active site;IPR002219,Protein kinase C-like, …	-	GO:0030036,biological_process,actin cytoskeleton organization;GO:0016301,molecular_function,kinase activity;GO:0035556,biological_process,intracellular signal transduction;GO:0016740,molecular_function,transferase activity;GO:0046872,molecular_function,metal ion binding;GO:0005524,molecular_function,ATP binding;GO:0004674,molecular_function,protein serine/threonine kinase activity;GO:0005622,cell…	-
cdh1	7;7;7;7;7;7;7;7;7;7;7;7;7;7;7;7;7;7;7;7;7;7;7;7;7;7;7;7;7;7;7;7;7;7;7;7;7;7;7;7;7;7;7;7;7;7;7	52788342;52826604;52827499;52827499;52827499;52829476;52829476;52829476;52830130;52830130;52830130;52830446;52830446;52830446;52830752;52830752;52830752;52831389;52831389;52831389;52831737;52831737;52831737;52832049;52832049;52832049;52832256;52832256;52832256;52833309;52833309;52833309;52833556;52833556;52833556;52833807;52833807;52833807;52844773;52844773;52844773;52847213;52847213;52847213;528…	52789663;52827400;52827642;52827642;52827642;52829606;52829606;52829606;52830354;52830354;52830354;52830664;52830664;52830664;52830894;52830894;52830894;52831633;52831633;52831633;52831922;52831922;52831922;52832177;52832177;52832177;52832431;52832431;52832431;52833453;52833453;52833453;52833711;52833711;52833711;52833926;52833926;52833926;52844975;52844975;52844975;52847327;52847327;52847327;528…	-;-;-;-;-;-;-;-;-;-;-;-;-;-;-;-;-;-;-;-;-;-;-;-;-;-;-;-;-;-;-;-;-;-;-;-;-;-;-;-;-;-;-;-;-;-;-	4613	6.72888	8.03495	10.0893	10.894	13.3477	11.1252	0.0230392	0.581822	-0.623546	A0A0R4IL00,Cadherin 1, type 1, E-cadherin	-	PF08758,Cadherin prodomain like;PF00028,Cadherin domain;PF01049,Cadherin cytoplasmic region	IPR002126,Cadherin;IPR014868,Cadherin prodomain;IPR027397,Catenin binding domain superfamily;IPR000233,Cadherin, cytoplasmic domain;IPR015919,Cadherin-like;IPR020894,Cadherin conserved site	-	GO:0030057,cellular_component,desmosome;GO:0098609,biological_process,cell-cell adhesion;GO:0005509,molecular_function,calcium ion binding;GO:0005886,cellular_component,plasma membrane;GO:0008354,biological_process,germ cell migration;GO:0007155,biological_process,cell adhesion;GO:0005913,cellular_component,cell-cell adherens junction;GO:0005938,cellular_component,cell cortex;GO:0034334,biologica…	-
cdh26.2	23;23;23;23;23;23;23;23;23;23;23;23;23;23;23;23;23;23;23;23;23;23;23;23;23;23;23;23;23;23	925807;930289;930456;932321;933006;933895;934125;934998;935355;935563;935563;937938;937938;938237;938237;938460;938460;938707;939420;939420;940318;940318;941461;941461;942407;942407;943664;943664;953507;960622	930147;930375;930491;932404;933110;933912;934243;935013;935370;935784;935784;938162;938162;938379;938379;938640;938779;938779;939602;939602;940449;940449;941633;941633;942551;942551;943792;943813;953629;960724	-;-;-;-;-;-;-;-;-;-;-;-;-;-;-;-;-;-;-;-;-;-;-;-;-;-;-;-;-;-	6741	2.09064	2.23323	2.56127	3.19098	3.81829	3.04528	0.0301581	0.645392	-0.646778	E7F1W3,Cadherin 26, tandem duplicate 2	-	PF00028,Cadherin domain	IPR020894,Cadherin conserved site;IPR002126,Cadherin;IPR015919,Cadherin-like	ENOG410XQHI,-;KOG3594,FOG: Cadherin repeats	GO:0007155,biological_process,cell adhesion;GO:0007156,biological_process,homophilic cell adhesion via plasma membrane adhesion molecules;GO:0005509,molecular_function,calcium ion binding;GO:0005886,cellular_component,plasma membrane;GO:0016020,cellular_component,membrane;GO:0016021,cellular_component,integral component of membrane	-
cdh29	7;7;7;7;7;7;7;7;7;7;7;7;7;7;7;7;7;7;7	52882456;52883548;52883548;52884139;52884139;52884639;52884639;52884917;52884917;52885277;52885294;52886060;52886063;52886317;52887138;52888026;52888148;52888317;52888317	52882587;52883662;52883662;52884386;52884386;52884779;52884779;52885055;52885072;52885438;52885438;52886238;52886238;52886428;52887147;52888217;52888217;52888475;52888460	+;+;+;+;+;+;+;+;+;+;+;+;+;+;+;+;+;+;+	1606	0.370263	0.71013	1.01732	1.95815	2.05849	1.76042	0.000567836	0.0953805	-1.57603	A0A0R4IY18,Cadherin 29	-	PF08758,Cadherin prodomain like;PF00028,Cadherin domain	IPR020894,Cadherin conserved site;IPR002126,Cadherin;IPR014868,Cadherin prodomain;IPR015919,Cadherin-like	-	GO:0007155,biological_process,cell adhesion;GO:0016020,cellular_component,membrane;GO:0005886,cellular_component,plasma membrane;GO:0007156,biological_process,homophilic cell adhesion via plasma membrane adhesion molecules;GO:0005509,molecular_function,calcium ion binding	-
cdh5	7;7;7;7;7;7;7;7;7;7;7;7;7;7;7;7;7;7;7;7;7;7;7;7;7;7	44106370;44106370;44117216;44117216;44118820;44118820;44119305;44119305;44119852;44119852;44120023;44120102;44120106;44120385;44120385;44120770;44120770;44122121;44122121;44122325;44122325;44124442;44124442;44127492;44127492;44179981	44106494;44106494;44117440;44117440;44119102;44119102;44119418;44119418;44120018;44120019;44120057;44120283;44120283;44120635;44120635;44120906;44120906;44122233;44122233;44122427;44122427;44124684;44124684;44128514;44132319;44180006	+;+;+;+;+;+;+;+;+;+;+;+;+;+;+;+;+;+;+;+;+;+;+;+;+;+	6833	2.34097	2.86244	2.17136	1.50037	1.02812	1.64605	0.0150969	0.491541	0.74074	F1QBW4,Cadherin 5	-	PF00028,Cadherin domain;PF01049,Cadherin cytoplasmic region	IPR002126,Cadherin;IPR015919,Cadherin-like;IPR027397,Catenin binding domain superfamily;IPR000233,Cadherin, cytoplasmic domain;IPR020894,Cadherin conserved site;IPR030052,VE-cadherin	ENOG410XQHI,-;KOG3594,FOG: Cadherin repeats	GO:0016525,biological_process,negative regulation of angiogenesis;GO:0120077,biological_process,angiogenic sprout fusion;GO:1902355,biological_process,endothelial tube lumen extension involved in blood vessel lumen ensheathment;GO:0007155,biological_process,cell adhesion;GO:0007507,biological_process,heart development;GO:0120078,biological_process,cell adhesion involved in sprouting angiogenesis;…	-
cdkn1a	22;22;22;22;22;22	565659;565996;566773;566773;568297;569900	566221;566221;567190;567190;568344;570089	-;-;-;-;-;-	1219	7.65864	6.45549	2.71682	0.619156	1.74343	0.806716	0.00907585	0.383867	2.34342	A5WWG3,Cyclin-dependent kinase inhibitor 1A	-	PF02234,Cyclin-dependent kinase inhibitor	IPR029841,Cyclin-dependent kinase inhibitor 1, vertebrate;IPR003175,Cyclin-dependent kinase inhibitor	ENOG410XXN5,-;KOG4743,Cyclin-dependent kinase inhibitor	GO:0007346,biological_process,regulation of mitotic cell cycle;GO:0004861,molecular_function,cyclin-dependent protein serine/threonine kinase inhibitor activity;GO:0007050,biological_process,cell cycle arrest;GO:0072331,biological_process,signal transduction by p53 class mediator;GO:0010165,biological_process,response to X-ray;GO:0007519,biological_process,skeletal muscle tissue development;GO:00…	-
cdkn1d	KN149955.1;KN149955.1;KN149955.1	4154;7903;11048	4528;8360;15264	+;+;+	5050	24.2567	28.9295	19.4205	16.7141	12.9759	12.3654	0.00699886	0.349033	0.719208	A0A0R4IIK7,Cyclin-dependent kinase inhibitor 1D	-	PF02234,Cyclin-dependent kinase inhibitor	IPR029841,Cyclin-dependent kinase inhibitor 1, vertebrate;IPR003175,Cyclin-dependent kinase inhibitor	-	GO:0007346,biological_process,regulation of mitotic cell cycle;GO:0004861,molecular_function,cyclin-dependent protein serine/threonine kinase inhibitor activity;GO:0007050,biological_process,cell cycle arrest;GO:0072331,biological_process,signal transduction by p53 class mediator;GO:0071901,biological_process,negative regulation of protein serine/threonine kinase activity;GO:0005634,cellular_comp…	-
cecr5	25;25;25;25;25;25;25;25	3410529;3413749;3416081;3416331;3418435;3420432;3420712;3423254	3411129;3413937;3416255;3416364;3418528;3420544;3420930;3423604	-;-;-;-;-;-;-;-	1776	3.24777	2.66495	3.67978	1.16867	1.89469	1.76495	0.0164468	0.506635	0.888862	A0A0R4IJ50,Cat eye syndrome chromosome region, candidate 5	NP_001315451.1,cat eye syndrome chromosome region, candidate 5	PF13242,HAD-hyrolase-like;PF13344,Haloacid dehalogenase-like hydrolase	IPR023214,HAD superfamily;IPR036412,HAD-like superfamily;IPR006353,HAD-superfamily hydrolase, subfamily IIA, CECR5;IPR006357,HAD-superfamily hydrolase, subfamily IIA	-	-	-
celf2	4;4;4;4;4;4;4;4;4;4;4;4;4;4;4;4;4;4;4;4;4;4;4;4;4;4;4;4;4;4;4;4;4;4;4;4;4;4;4;4;4;4;4;4;4;4;4;4;4;4;4;4;4;4;4;4;4;4;4;4;4;4;4;4;4;4;4;4;4;4;4;4;4;4;4;4;4;4;4;4;4;4;4;4;4;4;4;4;4;4;4;4;4	24165751;24165751;24165751;24165751;24165751;24166009;24167141;24167536;24167536;24167536;24167536;24167536;24167537;24170184;24170184;24170184;24170184;24170184;24170184;24170184;24170184;24171947;24171947;24171947;24171947;24171947;24171947;24171947;24171947;24180159;24180159;24180159;24180159;24180159;24180159;24180159;24180159;24181552;24181552;24181552;24187773;24187773;24187773;24187773;241…	24165845;24165845;24165845;24165845;24165845;24167701;24167701;24167701;24167701;24167701;24167701;24167701;24167701;24170327;24170327;24170327;24170327;24170327;24170327;24170327;24170327;24172126;24172126;24172126;24172126;24172126;24172126;24172126;24172126;24180281;24180278;24180281;24180281;24180281;24180281;24180281;24180281;24181686;24181686;24181686;24187836;24187827;24187836;24187836;241…	-;-;-;-;-;-;-;-;-;-;-;-;-;-;-;-;-;-;-;-;-;-;-;-;-;-;-;-;-;-;-;-;-;-;-;-;-;-;-;-;-;-;-;-;-;-;-;-;-;-;-;-;-;-;-;-;-;-;-;-;-;-;-;-;-;-;-;-;-;-;-;-;-;-;-;-;-;-;-;-;-;-;-;-;-;-;-;-;-;-;-;-;-	3784	3.20579	4.80721	5.81141	3.19133	1.80973	3.06984	0.0290342	0.63586	0.663274	A0A0H2UKD2,CUGBP Elav-like family member 2	XP_017210452.1,-	PF00076,RNA recognition motif. (a.k.a. RRM, RBD, or RNP domain)	IPR034199,CELF1/2, RNA recognition motif 3;IPR035979,RNA-binding domain superfamily;IPR034196,CELF1/2, RNA recognition motif 1;IPR012677,Nucleotide-binding alpha-beta plait domain superfamily;IPR034198,CELF1/2, RNA recognition motif 2;IPR000504,RNA recognition motif domain;IPR002343,Paraneoplastic encephalomyelitis antigen	-	GO:0003723,molecular_function,RNA binding;GO:0003676,molecular_function,nucleic acid binding	-
cemip	7;7;7;7;7;7;7;7;7;7;7;7;7;7;7;7;7;7;7;7;7;7;7	10956300;10956454;10964843;10969330;10976683;11022247;11033230;11039722;11045590;11045945;11050701;11051390;11053106;11053428;11063655;11072847;11077188;11081575;11087742;11090369;11091880;11094489;11097985	10956370;10956549;10964964;10969477;10976874;11022416;11033439;11039927;11045659;11046073;11050786;11051521;11053141;11053583;11063835;11073062;11077399;11081760;11087946;11090458;11092037;11094589;11100971	+;+;+;+;+;+;+;+;+;+;+;+;+;+;+;+;+;+;+;+;+;+;+	6160	6.29394	10.5901	9.30459	6.12622	4.91635	5.08855	0.0330022	0.667334	0.590555	E7F291,Cell migration-inducing protein, hyaluronan-binding	-	PF13330,Mucin-2 protein WxxW repeating region;PF15711,Interleukin-like EMT inducer	IPR025155,WxxW domain;IPR011050,Pectin lyase fold/virulence factor	ENOG410XQ01,-;ENOG410IFCM,-	-	-
cers3b	18;18;18;18;18;18;18;18;18;18;18;18;18;18;18;18;18;18;18;18;18;18;18;18;18;18;18;18;18;18	7350120;7350215;7351522;7351595;7351595;7351955;7351955;7357893;7357893;7357893;7358100;7358100;7358100;7360327;7360327;7360327;7361276;7361276;7361276;7361881;7361881;7361881;7364083;7364083;7364083;7364270;7364270;7364270;7366728;7366728	7350334;7350334;7351762;7351762;7351762;7352072;7352072;7358011;7358011;7358011;7358157;7358157;7358157;7360377;7360377;7360377;7361368;7361368;7361368;7362009;7362009;7362009;7364189;7364189;7364189;7364423;7364904;7364423;7366883;7367033	+;+;+;+;+;+;+;+;+;+;+;+;+;+;+;+;+;+;+;+;+;+;+;+;+;+;+;+;+;+	2072	1.20536	1.1834	1.40656	2.67125	2.10838	2.13573	0.0128724	0.45151	-0.953572	F1QVG1,Ceramide synthase 3b	-	PF03798,TLC domain;PF00046,Homeobox domain	IPR006634,TRAM/LAG1/CLN8 homology domain;IPR001356,Homeobox domain;IPR009057,Homeobox-like domain superfamily;IPR016439,Sphingosine N-acyltransferase Lag1/Lac1-like	COG5058,Protein transporter of the TRAM (translocating chain-associating membrane) superfamily, longevity assurance factor;KOG1607,Protein transporter of the TRAM (translocating chain-associating membrane) superfamily	GO:0003677,molecular_function,DNA binding;GO:0050291,molecular_function,sphingosine N-acyltransferase activity;GO:0005783,cellular_component,endoplasmic reticulum;GO:0016020,cellular_component,membrane;GO:0046513,biological_process,ceramide biosynthetic process;GO:0005634,cellular_component,nucleus;GO:0016021,cellular_component,integral component of membrane	-
cfl1l	13;13;13;13	33497194;33498567;33499232;33499464	33497496;33498865;33499308;33499882	+;+;+;+	1098	86.2719	70.8379	80.8747	124.761	142.963	111.896	0.0039277	0.279731	-0.751567	Q7ZWD8,Cfl1 protein	NP_998804.1,non-muscle cofilin 1	PF00241,Cofilin/tropomyosin-type actin-binding protein	IPR029006,ADF-H/Gelsolin-like domain superfamily;IPR017904,ADF/Cofilin;IPR027234,Cofilin 1;IPR002108,Actin-depolymerising factor homology domain	KOG1735,Actin depolymerizing factor;ENOG41122P5,-	GO:0030042,biological_process,actin filament depolymerization;GO:0015629,cellular_component,actin cytoskeleton;GO:0003779,molecular_function,actin binding;GO:0005622,cellular_component,intracellular	K05765,ko04360,Axon guidance;K05765,ko04666,Fc gamma R-mediated phagocytosis;K05765,ko04810,Regulation of actin cytoskeleton;K05765,ko05133,Pertussis
chad	12;12;12;12	26421209;26425883;26428550;26432909	26422067;26426046;26428695;26434339	+;+;+;+	2600	0.686126	1.20627	0.951082	4.35433	3.90536	2.76578	8.86e-06	0.0143345	-2.05801	F1Q7R2,Chondroadherin	-	PF13855,Leucine rich repeat;PF00560,Leucine Rich Repeat;PF01462,Leucine rich repeat N-terminal domain	IPR001611,Leucine-rich repeat;IPR000372,Leucine-rich repeat N-terminal domain;IPR003591,Leucine-rich repeat, typical subtype;IPR000483,Cysteine-rich flanking region, C-terminal;IPR032675,Leucine-rich repeat domain superfamily	KOG0619,FOG: Leucine rich repeat;COG4886,Leucine-rich repeat (LRR) protein	GO:0006469,biological_process,negative regulation of protein kinase activity;GO:0005737,cellular_component,cytoplasm;GO:0046426,biological_process,negative regulation of JAK-STAT cascade;GO:0004860,molecular_function,protein kinase inhibitor activity;GO:0019221,biological_process,cytokine-mediated signaling pathway	-
ches1	20;20;20;20;20;20;20;20;20;20;20;20	16577987;16578579;16579973;16579973;16586264;16586264;16587228;16592249;16592249;16598878;16598878;16649108	16579053;16579053;16580081;16580081;16586322;16586322;16587236;16592397;16592397;16599408;16599422;16649329	-;-;-;-;-;-;-;-;-;-;-;-	2160	0.798363	1.16159	1.28792	0.37854	0.136654	0.284545	0.000587516	0.0977637	1.91355	F1QZ26,Checkpoint suppressor 1	NP_001116217.1,checkpoint suppressor 1	PF00250,orkhead domain	IPR018122,Fork head domain conserved site1;IPR001766,Fork head domain;IPR036390,Winged helix DNA-binding domain superfamily;IPR030456,Fork head domain conserved site 2;IPR036388,Winged helix-like DNA-binding domain superfamily	KOG2294,Transcription factor of the Forkhead/HNF3 family;COG5025,Transcription factor of the Forkhead/HNF3 family	GO:0030154,biological_process,cell differentiation;GO:0003677,molecular_function,DNA binding;GO:0043565,molecular_function,sequence-specific DNA binding;GO:0003700,molecular_function,DNA binding transcription factor activity;GO:0045893,biological_process,positive regulation of transcription, DNA-templated;GO:0006355,biological_process,regulation of transcription, DNA-templated;GO:0005634,cellular…	-
chmp4c	24;24;24;24;24	10929743;10930216;10930846;10934365;10935605	10930111;10930342;10930954;10934542;10936033	-;-;-;-;-	1212	3.58159	3.99917	4.62705	6.95384	6.33209	6.18674	0.0211344	0.561945	-0.771587	F1QX75,Charged multivesicular body protein 4c	-	PF03357,Snf7	IPR005024,Snf7 family	ENOG410YE9I,-;KOG1656,Protein involved in glucose derepression and pre-vacuolar endosome protein sorting	GO:0005575,cellular_component,cellular_component;GO:0007034,biological_process,vacuolar transport;GO:0003674,molecular_function,molecular_function	-
ciarta	19;19;19;19;19;19	9009509;9013638;9013922;9015679;9018308;9020928	9011303;9013800;9014000;9015754;9018609;9021143	-;-;-;-;-;-	2631	0.203412	0.541842	0.604206	0.932322	1.36872	1.14467	0.00206821	0.200133	-1.48071	Q1LXW3,Circadian-associated repressor of transcription a	NP_001314827.1,uncharacterized protein LOC564009	PF15673,Circadian-associated transcriptional repressor	IPR031373,Circadian-associated transcriptional repressor	ENOG410YK16,-;ENOG410IICF,-	GO:0000976,molecular_function,transcription regulatory region sequence-specific DNA binding;GO:0032922,biological_process,circadian regulation of gene expression	-
ciartb	25;25;25	26226478;26227071;26229987	26226554;26227554;26230368	-;-;-	943	1.26117	0.907054	0.702397	2.60121	3.06754	1.49907	0.00812857	0.364557	-1.39705	A0A0J9YJ17,Circadian-associated repressor of transcription b	-	PF15673,Circadian-associated transcriptional repressor	IPR031373,Circadian-associated transcriptional repressor	-	GO:0032922,biological_process,circadian regulation of gene expression;GO:0000976,molecular_function,transcription regulatory region sequence-specific DNA binding	-
cidec	6;6;6;6;6;6;6	19142442;19142844;19143071;19145143;19147468;19150747;19151078	19142512;19142924;19143212;19145292;19147500;19150937;19151867	+;+;+;+;+;+;+	1458	4.64947	6.25772	5.08809	3.3648	3.23921	2.82437	0.0485862	0.746268	0.66694	Q0P4E5,Cell death-inducing DFFA-like effector c	NP_001038512.1,cell death activator CIDE-3	PF02017,CIDE-N domain	IPR003508,CIDE-N domain	ENOG410IWQS,-;ENOG4111HCT,-	GO:0042981,biological_process,regulation of apoptotic process;GO:0006915,biological_process,apoptotic process;GO:0005811,cellular_component,lipid droplet;GO:0005622,cellular_component,intracellular	-
cldn7b	10;10;10;10;10;10;10;10;10	22175316;22175317;22178025;22178025;22178373;22178373;22180475;22180475;22250253	22176639;22176639;22178109;22178109;22178537;22178537;22180967;22180820;22250266	-;-;-;-;-;-;-;-;-	2081	2.28599	2.90461	3.43753	4.62425	5.0212	5.19811	0.00526691	0.309037	-0.893924	S5TYL6,Claudin	-	PF00822,PMP-22/EMP/MP20/Claudin family	IPR006187,Claudin;IPR017974,Claudin, conserved site;IPR004031,PMP-22/EMP/MP20/Claudin superfamily	-	GO:0030054,cellular_component,cell junction;GO:0005923,cellular_component,bicellular tight junction;GO:0005198,molecular_function,structural molecule activity;GO:0005886,cellular_component,plasma membrane;GO:0016020,cellular_component,membrane;GO:0016021,cellular_component,integral component of membrane	-
cldna	15	2691994	2693936	-	1943	4.52944	4.84244	5.20434	9.25796	9.57071	7.24381	0.00225645	0.21061	-0.932234	Q6P0U4,Claudin a	-	PF00822,PMP-22/EMP/MP20/Claudin family	IPR006187,Claudin;IPR004031,PMP-22/EMP/MP20/Claudin superfamily	ENOG410YA61,-;ENOG410IIJR,-	GO:0030054,cellular_component,cell junction;GO:0005923,cellular_component,bicellular tight junction;GO:0005198,molecular_function,structural molecule activity;GO:0005886,cellular_component,plasma membrane;GO:0016020,cellular_component,membrane;GO:0016021,cellular_component,integral component of membrane	-
cldnb	21	25729129	25730235	+	1107	13.9663	10.6114	15.9956	22.3289	21.598	18.3219	0.018436	0.522951	-0.703806	Q90XR8,Claudin b	NP_571838.1,claudin b	PF00822,PMP-22/EMP/MP20/Claudin family	IPR006187,Claudin;IPR004031,PMP-22/EMP/MP20/Claudin superfamily	ENOG410YA61,-;ENOG410IIJR,-	GO:0030054,cellular_component,cell junction;GO:0005923,cellular_component,bicellular tight junction;GO:0002028,biological_process,regulation of sodium ion transport;GO:0005198,molecular_function,structural molecule activity;GO:0048884,biological_process,neuromast development;GO:0005886,cellular_component,plasma membrane;GO:0016020,cellular_component,membrane;GO:0016021,cellular_component,integral…	K06087,ko04514,Cell adhesion molecules (CAMs);K06087,ko04670,Leukocyte transendothelial migration;K06087,ko04530,Tight junction;K06087,ko05160,Hepatitis C
cldnc	21	25717663	25719514	-	1852	0.321081	0.677384	0.286117	1.73201	1.11566	0.69692	0.00699176	0.349033	-1.55584	Q90XR2,Claudin c	NP_571839.1,claudin-9	PF00822,PMP-22/EMP/MP20/Claudin family	IPR006187,Claudin;IPR004031,PMP-22/EMP/MP20/Claudin superfamily;IPR003549,Claudin-3	ENOG410YA61,-;ENOG410IIJR,-	GO:0030054,cellular_component,cell junction;GO:0005923,cellular_component,bicellular tight junction;GO:0031101,biological_process,fin regeneration;GO:0005198,molecular_function,structural molecule activity;GO:0005886,cellular_component,plasma membrane;GO:0016020,cellular_component,membrane;GO:0016021,cellular_component,integral component of membrane	K06087,ko04514,Cell adhesion molecules (CAMs);K06087,ko04670,Leukocyte transendothelial migration;K06087,ko04530,Tight junction;K06087,ko05160,Hepatitis C
cldne	15	2675312	2677394	-	2083	7.27959	8.40432	14.0337	13.7991	19.1303	14.3696	0.00595164	0.325655	-0.801632	Q90XR9,Claudin	NP_571840.1,claudin-4	PF00822,PMP-22/EMP/MP20/Claudin family	IPR006187,Claudin;IPR017974,Claudin, conserved site;IPR005411,Claudin-2;IPR004031,PMP-22/EMP/MP20/Claudin superfamily	ENOG410YA61,-;ENOG410IIJR,-	GO:0030054,cellular_component,cell junction;GO:0005923,cellular_component,bicellular tight junction;GO:0016020,cellular_component,membrane;GO:0005886,cellular_component,plasma membrane;GO:0055113,biological_process,epiboly involved in gastrulation with mouth forming second;GO:0005198,molecular_function,structural molecule activity;GO:0016021,cellular_component,integral component of membrane	K06087,ko04514,Cell adhesion molecules (CAMs);K06087,ko04670,Leukocyte transendothelial migration;K06087,ko04530,Tight junction;K06087,ko05160,Hepatitis C
cldnh	21;21	25702690;25704606	25704506;25704806	-;-	2018	1.56175	0.932495	2.01312	2.5869	3.33496	1.85786	0.0227295	0.581822	-0.882621	Q7T2P4,Claudin	-	PF00822,PMP-22/EMP/MP20/Claudin family	IPR006187,Claudin;IPR017974,Claudin, conserved site;IPR003549,Claudin-3;IPR004031,PMP-22/EMP/MP20/Claudin superfamily	ENOG410YA61,-;ENOG410IIJR,-	GO:0030054,cellular_component,cell junction;GO:0005923,cellular_component,bicellular tight junction;GO:0005198,molecular_function,structural molecule activity;GO:0005886,cellular_component,plasma membrane;GO:0016020,cellular_component,membrane;GO:0016021,cellular_component,integral component of membrane	-
cldni	3;3;3;3;3;3;3	30790404;30790553;30792105;30792105;30794082;30794082;30794241	30790665;30790665;30792237;30792237;30795479;30794204;30794585	+;+;+;+;+;+;+	1793	15.1894	16.6968	15.3676	22.8011	31.9043	23.618	0.00348331	0.261689	-0.822722	Q90XR6,Claudin	NP_571843.1,claudin i	PF00822,PMP-22/EMP/MP20/Claudin family	IPR006187,Claudin;IPR017974,Claudin, conserved site;IPR004031,PMP-22/EMP/MP20/Claudin superfamily	ENOG4111CGF,-;ENOG410KE6H,-	GO:0030054,cellular_component,cell junction;GO:0005923,cellular_component,bicellular tight junction;GO:0016020,cellular_component,membrane;GO:0005886,cellular_component,plasma membrane;GO:0005198,molecular_function,structural molecule activity;GO:0016021,cellular_component,integral component of membrane	-
clec11a	20;20;20;20;20;20;20;20;20	4083736;4091456;4091629;4096656;4096656;4097241;4097241;4100004;4100004	4083949;4092009;4092009;4096847;4096847;4097352;4097352;4100405;4100620	-;-;-;-;-;-;-;-;-	1689	8.76649	14.1799	9.88246	18.1352	14.9596	13.8644	0.0386866	0.696608	-0.611041	A0A0R4IRD4,C-type lectin domain-containing 11A	-	PF00059,Lectin C-type domain	IPR016187,C-type lectin fold;IPR016186,C-type lectin-like/link domain superfamily;IPR001304,C-type lectin-like	-	-	-
clec3bb	19;19;19	2784904;2786533;2788635	2785401;2786637;2789333	-;-;-	1302	1.37014	1.75187	2.10273	6.32823	7.98009	7.08084	1.45e-06	0.00515604	-2.14318	E7F0Y1,C-type lectin domain family 3, member Bb	XP_003200569.1,tetranectin-like	PF00059,Lectin C-type domain	IPR016187,C-type lectin fold;IPR018378,C-type lectin, conserved site;IPR016186,C-type lectin-like/link domain superfamily;IPR001304,C-type lectin-like	KOG4297,C-type lectin;ENOG410XPJ1,-	-	-
clic3	21;21;21;21;21;21;21;21;21;21;21;21;21	13566842;13566927;13567729;13567729;13568919;13568919;13569183;13569183;13571160;13571160;13571594;13571594;13575346	13567597;13567597;13567904;13567904;13569025;13569025;13569308;13569308;13571269;13571269;13572061;13572061;13575466	-;-;-;-;-;-;-;-;-;-;-;-;-	1864	3.34965	2.01907	2.81906	4.79143	5.63742	4.5173	0.00532852	0.309037	-0.941127	Q6P5J7,Chloride intracellular channel 3	XP_005161171.1,-;NP_955818.1,chloride intracellular channel protein 3	PF13409,lutathione S-transferase, N-terminal domain;PF13410,lutathione S-transferase, C-terminal domain	IPR004045,Glutathione S-transferase, N-terminal;IPR036282,Glutathione S-transferase, C-terminal domain superfamily;IPR002946,Intracellular chloride channel;IPR030261,Chloride intracellular channel protein 3;IPR036249,Thioredoxin-like superfamily	ENOG410INGX,-;ENOG41128FW,-	GO:1902476,biological_process,chloride transmembrane transport;GO:0006821,biological_process,chloride transport;GO:0005737,cellular_component,cytoplasm;GO:0006749,biological_process,glutathione metabolic process;GO:0005254,molecular_function,chloride channel activity;GO:0004364,molecular_function,glutathione transferase activity;GO:0005634,cellular_component,nucleus	-
clocka	20;20;20;20;20;20;20;20;20;20;20;20;20;20;20;20;20;20;20;20;20;20;20;20;20;20;20;20;20;20;20;20;20;20;20;20;20;20;20;20;20;20;20;20;20;20	22167664;22188704;22224602;22224638;22225635;22225635;22230566;22230566;22244818;22244818;22245353;22245353;22247902;22247902;22248099;22248099;22249613;22249613;22250634;22250634;22254347;22254347;22254798;22254798;22258632;22258632;22258828;22258828;22259708;22259708;22260866;22260866;22261095;22261095;22263911;22263911;22266482;22266482;22266744;22266744;22268817;22268817;22270878;22270878;222…	22169363;22188815;22224702;22224702;22225846;22225846;22230658;22230658;22244877;22244877;22245501;22245501;22247993;22247993;22248188;22248188;22249733;22249733;22250747;22250747;22254465;22254465;22254880;22254880;22258738;22258738;22258975;22258975;22259783;22259783;22261010;22261010;22261195;22261195;22264000;22264000;22266640;22266640;22266983;22266983;22269001;22269001;22271154;22271154;222…	+;+;+;+;+;+;+;+;+;+;+;+;+;+;+;+;+;+;+;+;+;+;+;+;+;+;+;+;+;+;+;+;+;+;+;+;+;+;+;+;+;+;+;+;+;+	6571	1.85515	2.19555	2.77537	0.976317	0.530062	0.916641	9.9e-05	0.0434522	1.39407	Q5RIV1,Clock circadian regulator a	XP_017207920.1,-;NP_571032.2,circadian locomoter output cycles protein kaput;XP_009292908.1,-	PF14598,PAS domain;PF00010,Helix-loop-helix DNA-binding domain;PF00989,PAS fold	IPR000014,PAS domain;IPR001067,Nuclear translocator;IPR011598,Myc-type, basic helix-loop-helix (bHLH) domain;IPR035965,PAS domain superfamily;IPR036638,Helix-loop-helix DNA-binding domain superfamily;IPR013767,PAS fold;IPR001610,PAC motif	ENOG410Y7Z8,-;ENOG410IQ5V,-	GO:0005515,molecular_function,protein binding;GO:0046983,molecular_function,protein dimerization activity;GO:0009648,biological_process,photoperiodism;GO:0003677,molecular_function,DNA binding;GO:0032922,biological_process,circadian regulation of gene expression;GO:0005667,cellular_component,transcription factor complex;GO:0005737,cellular_component,cytoplasm;GO:0003700,molecular_function,DNA bin…	K02223,ko05168,Herpes simplex infection;K02223,ko04711,Circadian rhythm - fly;K02223,ko04728,Dopaminergic synapse;K02223,ko04710,Circadian rhythm
cmah	4;4;4;4;4;4;4;4;4;4;4;4;4;4;4;4;4;4;4;4;4;4;4;4;4;4;4;4;4	2379441;2381389;2381389;2384611;2384611;2386765;2386765;2389782;2389782;2392180;2392180;2392508;2392508;2392651;2392651;2394627;2394627;2394935;2394935;2395153;2395153;2396597;2396597;2398275;2398275;2398486;2398486;2400485;2400485	2379469;2381608;2381608;2384702;2384702;2386877;2386877;2389972;2389972;2392260;2392260;2392574;2392574;2392732;2392732;2394764;2394764;2395070;2395070;2395296;2395296;2396771;2396771;2398391;2398391;2398601;2398601;2402320;2400951	+;+;+;+;+;+;+;+;+;+;+;+;+;+;+;+;+;+;+;+;+;+;+;+;+;+;+;+;+	3537	0.672482	0.693245	1.03621	1.65375	1.81927	1.25113	0.00360631	0.267427	-1.08132	A0A2D0T3T8,cytidine monophosphate-N-acetylneuraminic acid hydroxylase-like	XP_017349260.1,cytidine monophosphate-N-acetylneuraminic acid hydroxylase-like	-	IPR017941,Rieske [2Fe-2S] iron-sulphur domain;IPR036866,Ribonuclease Z/Hydroxyacylglutathione hydrolase-like;IPR036922,Rieske [2Fe-2S] iron-sulphur domain superfamily;IPR027033,Cytidine monophosphate-N-acetylneuraminic acid hydroxylase	-	GO:0055114,biological_process,oxidation-reduction process;GO:0016491,molecular_function,oxidoreductase activity;GO:0051537,molecular_function,2 iron, 2 sulfur cluster binding	K08080,ko00520,Amino sugar and nucleotide sugar metabolism
cmn	12;12;12;12;12;12;12;12;12;12;12;12;12;12;12;12;12;12;12;12;12;12;12;12;12;12;12;12;12;12;12;12;12;12;12;12;12;12;12;12;12;12;12;12;12;12;12;12;12;12;12;12;12;12;12;12;12;12;12;12;12;12;12;12;12;12;12;12;12;12;12;12;12;12;12;12;12;12;12;12;12;12;12;12;12;12;12;12;12;12;12;12;12;12;12;12;12;12;12;12;12;12;12;12;12;12;12;12;12;12;12;12;12;12;12;12;12;12;12;12;12;12;12;12;12;12;12;12;12;12;12;12;12;…	13080237;13080245;13080270;13080318;13084443;13084443;13084443;13084443;13084992;13084992;13084992;13085901;13085901;13085901;13085901;13086772;13086772;13086772;13086772;13086933;13086933;13086933;13086933;13089197;13089197;13089197;13089197;13091619;13091619;13091619;13091619;13091780;13091780;13091780;13091780;13092086;13092086;13092086;13092604;13092604;13092604;13092955;13092955;13092955;130…	13080403;13080403;13080403;13080403;13084493;13084493;13084493;13084493;13085033;13085033;13085033;13085954;13085954;13085954;13085954;13086828;13086828;13086828;13086828;13086980;13086980;13086980;13086980;13089247;13089247;13089247;13089247;13091672;13091672;13091672;13091672;13091830;13091800;13091830;13091830;13092133;13092133;13092133;13092657;13092657;13092657;13093002;13093002;13093002;130…	+;+;+;+;+;+;+;+;+;+;+;+;+;+;+;+;+;+;+;+;+;+;+;+;+;+;+;+;+;+;+;+;+;+;+;+;+;+;+;+;+;+;+;+;+;+;+;+;+;+;+;+;+;+;+;+;+;+;+;+;+;+;+;+;+;+;+;+;+;+;+;+;+;+;+;+;+;+;+;+;+;+;+;+;+;+;+;+;+;+;+;+;+;+;+;+;+;+;+;+;+;+;+;+;+;+;+;+;+;+;+;+;+;+;+;+;+;+;+;+;+;+;+;+;+;+;+;+	4950	0.876947	0.921591	0.490637	0.2033	0.477047	0.28558	0.0240546	0.590747	1.15752	A0A0R4IJY2,Calymmin	-	-	-	-	GO:0031012,cellular_component,extracellular matrix	-
cnn3b	2;2;2;2;2;2;2;2;2;2;2;2;2	15379820;15400421;15400680;15401646;15401646;15401844;15401844;15402093;15402093;15402580;15402580;15405653;15405653	15380129;15400801;15400801;15401712;15401712;15401981;15401981;15402209;15402209;15402726;15402726;15406703;15406705	+;+;+;+;+;+;+;+;+;+;+;+;+	2213	2.20337	4.0455	2.53411	5.62738	3.8147	4.02709	0.0258694	0.608461	-0.711536	Q32PU2,Calponin	NP_001019244.1,calponin 3, acidic b	PF00402,Calponin family repeat;PF00307,Calponin homology (CH) domain	IPR000557,Calponin repeat;IPR001715,Calponin homology domain;IPR003096,Smooth muscle protein/calponin;IPR036872,CH domain superfamily;IPR001997,Calponin/LIMCH1	COG5199,Calponin;KOG2046,Calponin	GO:0005516,molecular_function,calmodulin binding;GO:0005575,cellular_component,cellular_component;GO:0031032,biological_process,actomyosin structure organization;GO:0003779,molecular_function,actin binding	-
col10a1b	20;20;20	494770;497813;498278	496640;497936;498370	-;-;-	2088	13.7269	43.9419	44.2208	212.093	264.666	199.191	9.61e-05	0.0434522	-2.8892	A0A0R4IAT5,Collagen, type X, alpha 1b	XP_683515.6,collagen alpha-1(X) chain	PF01391,Collagen triple helix repeat (20 copies);PF00386,C1q domain	IPR008160,Collagen triple helix repeat;IPR008983,Tumour necrosis factor-like domain superfamily;IPR001073,C1q domain	-	GO:0005581,cellular_component,collagen trimer;GO:0005576,cellular_component,extracellular region	-
col14a1b	19;19;19;19;19;19;19;19;19;19;19;19;19;19;19;19;19;19;19;19;19;19;19;19;19;19;19;19;19;19;19;19;19;19;19;19;19;19;19;19;19;19;19;19;19;19;19;19;19;19;19;19;19;19;19;19;19;19;19;19;19;19;19;19;19;19;19;19;19;19;19;19;19;19;19;19;19;19;19;19;19;19;19;19;19;19;19;19;19;19;19;19;19;19;19;19;19;19;19;19;19;19;19;19;19;19;19;19;19;19	40466;40466;40737;40737;41027;41027;41250;41250;42158;42158;42646;42646;42865;42865;43013;43058;43274;43274;43556;43556;43758;43758;43943;44057;44059;44259;44267;44605;44605;44796;44796;44994;44994;45906;45906;46142;46142;46397;46397;46634;46634;46981;46981;47139;47139;47810;47810;48087;48120;48371;48502;48502;48673;48673;48833;48833;49631;49902;50192;50415;51607;52084;52306;52483;52723;53072;532…	40615;40615;40866;40866;41166;41166;41376;41376;42300;42300;42763;42763;42921;42915;43171;43171;43336;43336;43678;43678;43904;43904;43956;44156;44158;44404;44407;44707;44707;44910;44910;45120;45120;46049;46049;46312;46312;46538;46538;46776;46776;47084;47084;47211;47208;47852;47852;48199;48201;48413;48578;48578;48731;48731;48923;48923;49780;50031;50331;50541;51746;52216;52356;52625;52852;53194;534…	+;+;+;+;+;+;+;+;+;+;+;+;+;+;+;+;+;+;+;+;+;+;+;+;+;+;+;+;+;+;+;+;+;+;+;+;+;+;+;+;+;+;+;+;+;+;+;+;+;+;+;+;+;+;+;+;+;+;+;+;+;+;+;+;+;+;+;+;+;+;+;+;+;+;+;+;+;+;+;+;+;+;+;+;+;+;+;+;+;+;+;+;+;+;+;+;+;+;+;+;+;+;+;+;+;+;+;+;+;+	6943	2.38097	3.28523	7.68286	8.88677	8.25617	6.59498	0.0267875	0.617014	-0.983614	A0A0R4IF77,Collagen, type XIV, alpha 1b	-	PF00092,von Willebrand factor type A domain;PF00041,ibronectin type III domain;PF01391,Collagen triple helix repeat (20 copies)	IPR008160,Collagen triple helix repeat;IPR003961,Fibronectin type III;IPR036465,von Willebrand factor A-like domain superfamily;IPR036116,Fibronectin type III superfamily;IPR001791,Laminin G domain;IPR013320,Concanavalin A-like lectin/glucanase domain superfamily;IPR013783,Immunoglobulin-like fold;IPR002035,von Willebrand factor, type A	-	-	-
col17a1b	13;13;13;13;13;13;13;13;13;13;13;13;13;13;13;13;13;13;13;13;13;13;13;13;13;13;13;13;13;13;13;13;13;13;13;13;13;13;13;13;13;13;13;13;13;13;13;13;13;13;13;13;13;13;13;13;13;13;13;13;13;13;13;13;13;13;13;13;13;13;13;13;13;13;13;13;13;13;13;13;13;13;13;13;13;13;13;13;13;13;13;13;13;13;13;13;13;13;13;13;13;13;13;13;13;13;13;13;13;13;13;13;13;13;13	24619813;24621788;24622023;24622251;24623038;24623380;24623516;24624599;24624599;24624861;24624861;24625199;24625199;24626036;24626036;24626036;24626211;24626211;24626211;24626970;24626970;24628074;24628074;24628074;24628257;24628257;24628257;24628521;24628521;24628521;24631735;24631735;24631735;24631891;24631891;24633419;24633419;24633738;24633738;24633929;24633929;24634036;24634036;24634333;246…	24619978;24621848;24622073;24622361;24623265;24623427;24623545;24624646;24624646;24625001;24625001;24625381;24625381;24626107;24626107;24626107;24626285;24626285;24626285;24627044;24627044;24628148;24628148;24628148;24628409;24628409;24628409;24628610;24628610;24628610;24631779;24631779;24631779;24632052;24632052;24633649;24633649;24633788;24633788;24633955;24633955;24634062;24634062;24634395;246…	+;+;+;+;+;+;+;+;+;+;+;+;+;+;+;+;+;+;+;+;+;+;+;+;+;+;+;+;+;+;+;+;+;+;+;+;+;+;+;+;+;+;+;+;+;+;+;+;+;+;+;+;+;+;+;+;+;+;+;+;+;+;+;+;+;+;+;+;+;+;+;+;+;+;+;+;+;+;+;+;+;+;+;+;+;+;+;+;+;+;+;+;+;+;+;+;+;+;+;+;+;+;+;+;+;+;+;+;+;+;+;+;+;+;+	5236	12.6401	19.9408	29.2471	35.424	29.5962	29.7331	0.00442033	0.288293	-0.750273	F1R7W0,Collagen, type XVII, alpha 1b	XP_697241.4,collagen alpha-1(XVII) chain isoform X1	PF01391,Collagen triple helix repeat (20 copies)	IPR008160,Collagen triple helix repeat	ENOG410XNMM,-;KOG3544,Collagens (type IV and type XIII), and related proteins	GO:0048925,biological_process,lateral line system development;GO:0016021,cellular_component,integral component of membrane;GO:0016020,cellular_component,membrane	-
col28a1b	16;16;16;16;16;16;16;16;16;16;16;16;16;16;16;16;16;16;16;16;16;16;16;16;16;16;16;16;16;16;16;16;16;16;16;16;16;16;16;16;16;16;16;16;16;16;16;16;16;16;16;16;16;16;16;16;16;16;16;16;16;16;16;16;16;16;16;16;16;16;16;16;16;16;16;16;16;16;16;16;16;16;16;16;16;16;16;16;16;16;16;16;16;16;16;16;16;16;16;16;16;16	47373919;47373919;47373919;47378289;47378289;47378289;47383669;47383713;47383896;47385000;47385018;47385021;47385157;47385157;47385157;47385297;47385297;47385297;47385435;47385435;47385435;47386203;47386203;47386203;47386327;47386327;47386327;47389207;47389383;47389383;47389383;47389877;47389877;47389877;47390063;47390063;47390063;47390210;47390210;47390210;47391709;47391709;47391709;47391862;473…	47374039;47374039;47374039;47378845;47378845;47378845;47383677;47383721;47383919;47385080;47385080;47385080;47385210;47385210;47385210;47385341;47385341;47385341;47385461;47385461;47385461;47386247;47386247;47386247;47386371;47386371;47386376;47389207;47389436;47389436;47389436;47389945;47389945;47389945;47390131;47390131;47390131;47390278;47390278;47390278;47391777;47391777;47391777;47391930;473…	+;+;+;+;+;+;+;+;+;+;+;+;+;+;+;+;+;+;+;+;+;+;+;+;+;+;+;+;+;+;+;+;+;+;+;+;+;+;+;+;+;+;+;+;+;+;+;+;+;+;+;+;+;+;+;+;+;+;+;+;+;+;+;+;+;+;+;+;+;+;+;+;+;+;+;+;+;+;+;+;+;+;+;+;+;+;+;+;+;+;+;+;+;+;+;+;+;+;+;+;+;+	3415	8.82822	13.4752	11.6244	5.63577	6.3097	5.1653	0.00247548	0.221487	0.879063	A0A0G2KIM3,Collagen, type XXVIII, alpha 1b	-	PF00092,von Willebrand factor type A domain;PF01391,Collagen triple helix repeat (20 copies);PF00014,Kunitz/Bovine pancreatic trypsin inhibitor domain	IPR008160,Collagen triple helix repeat;IPR020901,Proteinase inhibitor I2, Kunitz, conserved site;IPR036465,von Willebrand factor A-like domain superfamily;IPR036880,Pancreatic trypsin inhibitor Kunitz domain superfamily;IPR002223,Pancreatic trypsin inhibitor Kunitz domain;IPR002035,von Willebrand factor, type A	-	GO:0010951,biological_process,negative regulation of endopeptidase activity;GO:0004867,molecular_function,serine-type endopeptidase inhibitor activity	-
col4a1	9;9;9;9;9;9;9;9;9;9;9;9;9;9;9;9;9;9;9;9;9;9;9;9;9;9;9;9;9;9;9;9;9;9;9;9;9;9;9;9;9;9;9;9;9;9;9;9;9;9;9;9;9;9;9;9;9;9;9;9;9;9;9;9;9;9;9;9;9;9;9;9;9;9;9;9;9;9;9;9;9;9;9	8652642;8655899;8658877;8658877;8660648;8660648;8660991;8660991;8664365;8664365;8664661;8664661;8664840;8664840;8666595;8666595;8666762;8666762;8666924;8666924;8668970;8668970;8670667;8670667;8671035;8671035;8671301;8671301;8671480;8671489;8671696;8671696;8672273;8672273;8673014;8673014;8676549;8676549;8677175;8677175;8677355;8677355;8677613;8677613;8678337;8678337;8678590;8678590;8680553;8680553…	8657189;8657189;8659049;8659049;8660762;8660762;8661168;8661168;8664577;8664577;8664759;8664759;8664968;8664968;8666666;8666666;8666834;8666834;8667057;8667057;8669155;8669155;8670717;8670717;8671133;8671133;8671381;8671381;8671606;8671606;8671835;8671835;8672362;8672362;8673112;8673112;8676701;8676701;8677264;8677264;8677522;8677522;8677726;8677726;8678487;8678487;8678687;8678687;8680657;8680657…	-;-;-;-;-;-;-;-;-;-;-;-;-;-;-;-;-;-;-;-;-;-;-;-;-;-;-;-;-;-;-;-;-;-;-;-;-;-;-;-;-;-;-;-;-;-;-;-;-;-;-;-;-;-;-;-;-;-;-;-;-;-;-;-;-;-;-;-;-;-;-;-;-;-;-;-;-;-;-;-;-;-;-	9411	14.8992	24.5823	26.4775	11.9028	8.81347	11.5792	0.000508766	0.0950679	0.911718	F1QG79,Collagen, type IV, alpha 1	-	PF01391,Collagen triple helix repeat (20 copies);PF01413,C-terminal tandem repeated domain in type 4 procollagen	IPR008160,Collagen triple helix repeat;IPR016187,C-type lectin fold;IPR036954,Collagen IV, non-collagenous domain superfamily;IPR001442,Collagen IV, non-collagenous	ENOG410XNMM,-;KOG3544,Collagens (type IV and type XIII), and related proteins	GO:0005604,cellular_component,basement membrane;GO:0005578,,;GO:0005581,cellular_component,collagen trimer;GO:0005576,cellular_component,extracellular region;GO:0005201,molecular_function,extracellular matrix structural constituent	-
col4a2	9;9;9;9;9;9;9;9;9;9;9;9;9;9;9;9;9;9;9;9;9;9;9;9;9;9;9;9;9;9;9;9;9;9;9;9;9;9;9;9;9;9;9;9;9;9;9;9;9;9;9;9;9;9;9;9;9;9;9;9;9;9;9;9;9;9;9;9;9;9	8751910;8752783;8752978;8802508;8858239;8859106;8859397;8859638;8861425;8861598;8861748;8861910;8862047;8862228;8862600;8862749;8862864;8862990;8865812;8866859;8867311;8867528;8867758;8867926;8872746;8873069;8873484;8873489;8873669;8873669;8873878;8873878;8876558;8876558;8878752;8878752;8879203;8879203;8882141;8882141;8884623;8884623;8884917;8884929;8887978;8887978;8888147;8888147;8888619;8888619…	8752381;8752895;8753029;8802588;8858373;8859150;8859513;8859706;8861460;8861651;8861783;8861951;8862115;8862272;8862653;8862784;8862908;8863044;8865922;8867005;8867382;8867676;8867830;8868032;8872929;8873110;8873558;8873558;8873767;8873767;8874099;8874099;8876719;8876719;8878922;8878922;8879346;8879346;8882272;8882272;8884804;8884804;8884992;8884992;8888052;8888052;8888254;8888254;8888726;8888726…	+;+;+;+;+;+;+;+;+;+;+;+;+;+;+;+;+;+;+;+;+;+;+;+;+;+;+;+;+;+;+;+;+;+;+;+;+;+;+;+;+;+;+;+;+;+;+;+;+;+;+;+;+;+;+;+;+;+;+;+;+;+;+;+;+;+;+;+;+;+	5767	53.6281	74.0306	84.4327	42.4359	34.61	44.5589	0.0070179	0.349033	0.690248	F1QZI8,Collagen, type IV, alpha 2	-	PF01391,Collagen triple helix repeat (20 copies);PF01413,C-terminal tandem repeated domain in type 4 procollagen	IPR008160,Collagen triple helix repeat;IPR016187,C-type lectin fold;IPR036954,Collagen IV, non-collagenous domain superfamily;IPR001442,Collagen IV, non-collagenous	ENOG410XNMM,-;KOG3544,Collagens (type IV and type XIII), and related proteins	GO:0005604,cellular_component,basement membrane;GO:0005578,,;GO:0005201,molecular_function,extracellular matrix structural constituent;GO:0005576,cellular_component,extracellular region;GO:0005581,cellular_component,collagen trimer	-
coro2a	1;1;1;1;1;1;1;1;1;1;1;1;1;1;1;1;1;1;1;1;1;1;1;1;1;1;1;1;1;1;1;1;1;1	25911351;25911500;25928485;25928535;25933119;25933119;25933119;25933119;25942119;25942119;25942119;25944269;25944269;25944269;25947163;25947163;25947163;25950246;25950246;25951843;25951843;25952055;25952055;25955313;25955362;25955362;25955593;25955593;25955593;25957259;25957259;25957259;25959407;25959407	25911558;25911558;25928769;25928769;25933319;25933973;25933319;25933319;25942235;25942235;25942235;25944418;25944418;25944418;25947184;25947342;25947342;25950362;25950362;25951947;25951947;25952151;25952151;25955474;25955474;25955474;25955683;25955683;25955683;25957513;25957542;25957542;25960567;25960597	+;+;+;+;+;+;+;+;+;+;+;+;+;+;+;+;+;+;+;+;+;+;+;+;+;+;+;+;+;+;+;+;+;+	3842	0.139297	0.163263	0.252853	0.425636	0.384139	0.383936	0.0173673	0.511114	-1.19855	A0A0R4IRX7,Coronin	-	PF12894,Anaphase-promoting complex subunit 4 WD40 domain;PF00400,WD domain, G-beta repeat;PF16300,Type of WD40 repeat;PF08953,omain of unknown function (DUF1899)	IPR015505,Coronin;IPR019775,WD40 repeat, conserved site;IPR027335,Coronin 2A;IPR017986,WD40-repeat-containing domain;IPR024977,Anaphase-promoting complex subunit 4, WD40 domain;IPR036322,WD40-repeat-containing domain superfamily;IPR015048,Domain of unknown function DUF1899;IPR015943,WD40/YVTN repeat-like-containing domain superfamily;IPR001680,WD40 repeat	-	GO:0017053,cellular_component,transcriptional repressor complex;GO:0051015,molecular_function,actin filament binding	-
cox4i1l	24;24;24;24;24;24;24;24;24	28152135;28152443;28161330;28161330;28163516;28163516;28163934;28163934;28166589	28152711;28152711;28161461;28161461;28163677;28163677;28164027;28164027;28166713	-;-;-;-;-;-;-;-;-	1090	2.01851	1.46482	0.891249	0.403919	0.758242	0.281934	0.0213588	0.565072	1.51552	F1R6I1,Cytochrome c oxidase subunit IV isoform 1,-like	XP_001333987.2,cytochrome c oxidase subunit 4 isoform 1, mitochondrial	PF02936,Cytochrome c oxidase subunit IV	IPR004203,Cytochrome c oxidase subunit IV family;IPR013288,Cytochrome c oxidase subunit IV;IPR036639,Cytochrome c oxidase subunit IV superfamily	KOG4075,Cytochrome c oxidase, subunit IV/COX5b;ENOG4111T97,-	GO:0005751,cellular_component,mitochondrial respiratory chain complex IV;GO:0016020,cellular_component,membrane;GO:0004129,molecular_function,cytochrome-c oxidase activity;GO:1902600,biological_process,proton transmembrane transport;GO:0006123,biological_process,mitochondrial electron transport, cytochrome c to oxygen;GO:0016021,cellular_component,integral component of membrane	K02263,ko00190,Oxidative phosphorylation;K02263,ko04260,Cardiac muscle contraction;K02263,ko05012,Parkinson's disease;K02263,ko04932,Non-alcoholic fatty liver disease (NAFLD);K02263,ko05010,Alzheimer's disease;K02263,ko05016,Huntington's disease
cpa4	25;25;25;25;25;25;25;25;25;25;25	16485772;16486088;16486465;16488941;16489804;16489986;16490172;16490356;16492541;16492747;16492904	16486009;16486172;16486664;16489031;16489914;16490087;16490273;16490454;16492675;16492822;16493061	-;-;-;-;-;-;-;-;-;-;-	1397	4.55453	4.61249	5.02578	2.79137	2.15516	0.835914	0.00881936	0.379459	1.21248	F1QRY2,Carboxypeptidase A4	-	PF00246,Zinc carboxypeptidase;PF02244,Carboxypeptidase activation peptide	IPR000834,Peptidase M14, carboxypeptidase A;IPR034248,Carboxypeptidase A, carboxypeptidase domain;IPR036990,Metallocarboxypeptidase-like, propeptide;IPR003146,Carboxypeptidase, activation peptide	KOG2650,Zinc carboxypeptidase;COG2866,Predicted carboxypeptidase	GO:0006508,biological_process,proteolysis;GO:0004180,molecular_function,carboxypeptidase activity;GO:0004181,molecular_function,metallocarboxypeptidase activity;GO:0008270,molecular_function,zinc ion binding;GO:0005615,cellular_component,extracellular space	-
cpamd8	22;22;22;22;22;22;22;22;22;22;22;22;22;22;22;22;22;22;22;22;22;22;22;22;22;22;22;22;22;22;22;22;22;22;22;22;22;22;22;22;22;22;22;22;22;22;22;22;22;22;22;22;22;22;22;22;22;22;22;22;22;22;22;22;22;22;22;22;22;22;22;22;22;22;22;22;22;22;22;22;22;22;22;22;22	21221781;21230366;21230725;21230882;21230884;21232551;21232551;21234362;21234362;21235024;21235024;21235273;21235273;21236582;21236582;21236742;21236742;21237340;21237340;21237674;21237674;21238618;21238618;21238830;21238830;21239248;21239248;21239509;21239509;21239733;21239733;21240766;21240766;21241012;21241012;21242532;21242532;21243258;21243258;21244893;21244893;21246787;21246787;21246927;212…	21222248;21230517;21230747;21231049;21231049;21232603;21232603;21234379;21234379;21235078;21235078;21235386;21235386;21236666;21236666;21236850;21236850;21237567;21237567;21237844;21237844;21238746;21238746;21239025;21239025;21239411;21239411;21239658;21239658;21239891;21239891;21240908;21240908;21241074;21241074;21242763;21242763;21243411;21243411;21245029;21245029;21246838;21246838;21247225;212…	+;+;+;+;+;+;+;+;+;+;+;+;+;+;+;+;+;+;+;+;+;+;+;+;+;+;+;+;+;+;+;+;+;+;+;+;+;+;+;+;+;+;+;+;+;+;+;+;+;+;+;+;+;+;+;+;+;+;+;+;+;+;+;+;+;+;+;+;+;+;+;+;+;+;+;+;+;+;+;+;+;+;+;+;+	7880	1.16966	1.67886	2.50487	3.54388	2.33741	1.94993	0.0263156	0.613203	-0.666677	F1QVU6,C3 and PZP-like, alpha-2-macroglobulin domain-containing 8	XP_003201105.2,C3 and PZP-like alpha-2-macroglobulin domain-containing protein 8	PF12248,arnesoic acid 0-methyl transferase;PF07648,Kazal-type serine protease inhibitor domain;PF07678,A-macroglobulin complement component;PF01835,MG2 domain;PF07703,Alpha-2-macroglobulin family N-terminal region;PF10569,Alpha-macro-globulin thiol-ester bond-forming region;PF00207,Alpha-2-macroglobulin family;PF07677,A-macroglobulin receptor	IPR001599,Alpha-2-macroglobulin;IPR013783,Immunoglobulin-like fold;IPR011626,Alpha-macroglobulin complement component;IPR009048,Alpha-macroglobulin, receptor-binding;IPR002350,Kazal domain;IPR036595,Alpha-macroglobulin, receptor-binding domain superfamily;IPR022041,Farnesoic acid O-methyl transferase;IPR002890,Alpha-2-macroglobulin, N-terminal;IPR036058,Kazal domain superfamily;IPR019565,Alpha-2-…	ENOG410XRED,-;KOG1366,Alpha-macroglobulin	GO:0004866,molecular_function,endopeptidase inhibitor activity;GO:0010951,biological_process,negative regulation of endopeptidase activity;GO:0005576,cellular_component,extracellular region;GO:0005615,cellular_component,extracellular space	-
cpeb2	23;23;23;23;23;23;23;23;23;23;23;23;23;23;23;23;23;23;23;23;23;23;23;23;23;23;23;23	2193694;2200620;2200666;2200666;2208442;2208442;2208442;2215390;2215390;2218414;2219290;2219290;2219290;2222341;2222341;2222341;2223321;2223321;2223321;2224532;2224532;2224532;2225204;2225204;2225204;2225494;2225494;2225494	2194734;2200889;2200889;2200889;2208532;2208532;2208532;2215440;2215440;2218437;2219463;2219463;2219463;2222430;2222430;2222430;2223439;2223439;2223439;2224646;2224646;2224646;2225385;2225385;2225385;2225800;2225800;2225919	+;+;+;+;+;+;+;+;+;+;+;+;+;+;+;+;+;+;+;+;+;+;+;+;+;+;+;+	2583	0.805749	0.750599	1.62406	0.365249	0.297115	0.40451	0.00189652	0.190777	1.45388	F1QW08,Cytoplasmic polyadenylation element-binding protein 2	XP_002666445.2,cytoplasmic polyadenylation element-binding protein 2 isoform X1	PF16366,Cytoplasmic polyadenylation element-binding protein ZZ domain;PF16367,RNA recognition motif	IPR038446,CEBP, ZZ domain superfamily;IPR035979,RNA-binding domain superfamily;IPR012677,Nucleotide-binding alpha-beta plait domain superfamily;IPR032296,Cytoplasmic polyadenylation element-binding protein, ZZ domain;IPR000504,RNA recognition motif domain;IPR034819,Cytoplasmic polyadenylation element-binding protein	KOG0129,Predicted RNA-binding protein (RRM superfamily);ENOG410Y1XZ,-	GO:0003730,molecular_function,mRNA 3'-UTR binding;GO:0005737,cellular_component,cytoplasm;GO:0006417,biological_process,regulation of translation;GO:0043022,molecular_function,ribosome binding;GO:1990124,cellular_component,messenger ribonucleoprotein complex;GO:0003723,molecular_function,RNA binding;GO:0006412,biological_process,translation;GO:0008135,molecular_function,translation factor activit…	K02602,ko04914,Progesterone-mediated oocyte maturation;K02602,ko04114,Oocyte meiosis;K02602,ko04320,Dorso-ventral axis formation
cpeb3	13;13;13;13;13;13;13;13;13;13;13;13;13;13;13;13;13;13;13;13	42280745;42280823;42288394;42288394;42304895;42304895;42314352;42314352;42317336;42317336;42321147;42321147;42339238;42339238;42341308;42341308;42343530;42343530;42345773;42345773	42281636;42281636;42288478;42288547;42304951;42304951;42314375;42314375;42317503;42317503;42321236;42321236;42339356;42339356;42341422;42341422;42343711;42343711;42346000;42346198	+;+;+;+;+;+;+;+;+;+;+;+;+;+;+;+;+;+;+;+	2227	0.907851	1.63875	1.74488	0.451879	0.37112	0.938347	0.0126678	0.45151	1.15738	A0A0R4IYR6,Cytoplasmic polyadenylation element-binding protein 3	XP_009305822.1,cytoplasmic polyadenylation element-binding protein 3 isoform X5	PF16366,Cytoplasmic polyadenylation element-binding protein ZZ domain;PF16367,RNA recognition motif	IPR038446,CEBP, ZZ domain superfamily;IPR035979,RNA-binding domain superfamily;IPR012677,Nucleotide-binding alpha-beta plait domain superfamily;IPR032296,Cytoplasmic polyadenylation element-binding protein, ZZ domain;IPR000504,RNA recognition motif domain;IPR034819,Cytoplasmic polyadenylation element-binding protein	-	GO:0003723,molecular_function,RNA binding;GO:0006417,biological_process,regulation of translation;GO:0003676,molecular_function,nucleic acid binding;GO:0045182,molecular_function,translation regulator activity;GO:0003730,molecular_function,mRNA 3'-UTR binding	-
cplx3a	25;25;25;KN149995.1;KN149995.1;KN149995.1	20480236;20481253;20483621;4548;6918;7202	20481156;20481340;20483826;4727;7005;8803	-;-;-;+;+;+	3085	0.250579	0.850269	0.758619	0.387365	0.19136	0.278919	0.0490011	0.747298	0.98746	D2K289,Complexin 3a	NP_001165054.1,complexin-3;XP_005163127.1,-	PF05835,Synaphin protein	IPR008849,Synaphin	ENOG4111I8F,-;ENOG410IWE3,-	GO:0006836,biological_process,neurotransmitter transport;GO:0019905,molecular_function,syntaxin binding	K15295,ko04721,Synaptic vesicle cycle
cpn2	6;6	36486571;36489481	36487526;36492212	+;+	3688	1.95097	1.53073	1.66428	0.750385	0.91241	1.21657	0.0334141	0.667334	0.7566	E7F3W2,Carboxypeptidase N, polypeptide 2	-	PF13855,Leucine rich repeat	IPR001611,Leucine-rich repeat;IPR000483,Cysteine-rich flanking region, C-terminal;IPR003591,Leucine-rich repeat, typical subtype;IPR032675,Leucine-rich repeat domain superfamily	KOG0619,FOG: Leucine rich repeat;COG4886,Leucine-rich repeat (LRR) protein	GO:0007409,biological_process,axonogenesis;GO:0005578,,;GO:0005615,cellular_component,extracellular space	-
CR293511.1	11;11;11;11;11;11;11;11;11	44774774;44776350;44777783;44778111;44780709;44781496;44781932;44784464;44784591	44776245;44776374;44777917;44778404;44780978;44781789;44782192;44784490;44784684	-;-;-;-;-;-;-;-;-	2872	0.538325	0.456664	0.461254	0.197097	0.164442	0.278204	0.0358353	0.678582	1.09599	A0A0G2KEB3,Uncharacterized protein	XP_009304609.1,Fc receptor-like protein 5 isoform X2	PF13927,Immunoglobulin domain	IPR003599,Immunoglobulin subtype;IPR003598,Immunoglobulin subtype 2;IPR036179,Immunoglobulin-like domain superfamily;IPR013783,Immunoglobulin-like fold;IPR007110,Immunoglobulin-like domain	-	GO:0016021,cellular_component,integral component of membrane;GO:0016020,cellular_component,membrane	-
CR318588.1	18;18;18;18;18	7625451;7625553;7625800;7625800;7627968	7625656;7625656;7626026;7625861;7628355	+;+;+;+;+	821	4.41817	11.5297	10.004	23.2125	14.9564	12.502	0.00725859	0.35638	-1.08471	-	-	-	-	-	-	-
CR318603.1	7;7;7;7;7	23938914;23939292;23940997;23941203;23943835	23939072;23939459;23941130;23941339;23943998	+;+;+;+;+	762	15.9196	18.484	21.9628	11.3081	10.0715	7.58189	0.00525342	0.309037	0.859587	E7EXU6,Solute carrier family 7	NP_001258826.1,large neutral amino acids transporter small subunit 2	PF13520,Amino acid permease	IPR002293,Amino acid/polyamine transporter I;IPR004760,L-type amino acid transporter	COG0531,Amino acid transporters;KOG1287,Amino acid transporters	GO:0022857,molecular_function,transmembrane transporter activity;GO:0015175,molecular_function,neutral amino acid transmembrane transporter activity;GO:0055085,biological_process,transmembrane transport;GO:0015804,biological_process,neutral amino acid transport;GO:1902475,biological_process,L-alpha-amino acid transmembrane transport;GO:0006865,biological_process,amino acid transport;GO:0015179,mo…	K13781,ko04974,Protein digestion and absorption
CR354556.1	23;23	40573598;40578989	40573957;40579184	+;+	556	25.9889	24.1016	22.0787	15.2715	17.6254	11.2753	0.0397017	0.703642	0.630775	-	-	-	-	-	-	-
CR376730.3	4;4;4;4	69209712;69210107;69210456;69210804	69209791;69210185;69210517;69210940	-;-;-;-	358	2.82372	3.66352	3.70034	1.58118	0.494703	0.686723	0.00556105	0.318374	1.77973	A0A146UEQ2,SET domain containing	-	PF00856,SET domain	IPR001214,SET domain	-	GO:0032259,biological_process,methylation;GO:0008168,molecular_function,methyltransferase activity;GO:0016740,molecular_function,transferase activity	-
CR381618.1	25;25;25;25	30472410;30535274;30585126;30585374	30473109;30535446;30585193;30597957	+;+;+;+	13525	1.9433	2.85433	2.37356	1.59042	1.32255	1.54052	0.0436505	0.727033	0.588609	A0A2D0SEW2,zinc finger protein 469	XP_017341262.1,-;XP_017341261.1,zinc finger protein 469	-	IPR013087,Zinc finger C2H2-type;IPR036236,Zinc finger C2H2 superfamily	-	GO:0003676,molecular_function,nucleic acid binding	-
CR387984.1	25;25	19996686;19997207	19997089;19997272	-;-	470	937.764	1059.54	544.451	460.077	469.639	488.163	0.0257357	0.606918	0.782619	Q6IQ92,Troponin 1	NP_001002101.1,troponin I4b, tandem duplicate 2	PF00992,Troponin	IPR001978,Troponin;IPR038077,Troponin domain superfamily	ENOG410Y9IX,-;KOG3977,Troponin I	GO:0060048,biological_process,cardiac muscle contraction;GO:0005861,cellular_component,troponin complex;GO:0003674,molecular_function,molecular_function;GO:0003009,biological_process,skeletal muscle contraction	-
CR388163.1	15;15;15;15;15;15	18241919;18242363;18243591;18243810;18244142;18244339	18242237;18242389;18243732;18244043;18244237;18244802	-;-;-;-;-;-	1282	0.510224	0.667201	0.413329	1.17746	1.15122	0.958841	0.0264499	0.613203	-1.1403	X1WCQ4,Si:ch211-247l8.10	XP_017206649.1,-	PF13445,RING-type zinc-finger;PF00643,B-box zinc finger;PF13765,SPRY-associated domain;PF00622,SPRY domain	IPR017907,Zinc finger, RING-type, conserved site;IPR003879,Butyrophylin-like, SPRY domain;IPR001870,B30.2/SPRY domain;IPR000315,B-box-type zinc finger;IPR003877,SPRY domain;IPR001841,Zinc finger, RING-type;IPR013320,Concanavalin A-like lectin/glucanase domain superfamily;IPR013083,Zinc finger, RING/FYVE/PHD-type;IPR027370,RING-type zinc-finger, LisH dimerisation motif;IPR006574,SPRY-associated	ENOG410ZHG6,-;ENOG410ITEA,-	GO:0008270,molecular_function,zinc ion binding;GO:0046872,molecular_function,metal ion binding;GO:0005622,cellular_component,intracellular	-
CR392026.2	2;2;2;2;2	26158918;26159618;26159827;26160852;26160852	26159113;26159915;26159915;26161198;26160907	-;-;-;-;-	841	2.05049	2.71217	3.20285	4.0385	5.05409	3.72717	0.0469404	0.741468	-0.798726	-	-	-	-	-	-	-
CR457447.1	15;15;15;15;15	24657060;24657404;24662412;24683307;24683307	24657556;24657556;24662492;24683640;24683609	-;-;-;-;-	912	0.586818	1.56314	1.01678	2.06894	2.39504	1.34784	0.0363984	0.68075	-0.992525	B7ZVA5,Hypothetical LOC559844	-	PF07654,Immunoglobulin C1-set domain;PF07686,Immunoglobulin V-set domain	IPR003006,Immunoglobulin/major histocompatibility complex, conserved site;IPR036179,Immunoglobulin-like domain superfamily;IPR013783,Immunoglobulin-like fold;IPR007110,Immunoglobulin-like domain;IPR003597,Immunoglobulin C1-set;IPR013106,Immunoglobulin V-set domain	ENOG4111G5J,-;ENOG410IWF5,-	GO:0016021,cellular_component,integral component of membrane;GO:0016020,cellular_component,membrane	-
CR749752.1	19;19;19;19;19	42991519;43007231;43031426;43031725;43033473	42991560;43007444;43031645;43031819;43033800	+;+;+;+;+	899	4.76243	5.89898	5.74684	10.4943	8.79937	6.63157	0.0247558	0.598916	-0.752882	Q1L8P1,Peptidylprolyl isomerase	-	PF00254,KBP-type peptidyl-prolyl cis-trans isomerase	IPR002048,EF-hand domain;IPR018247,EF-Hand 1, calcium-binding site;IPR023566,Peptidyl-prolyl cis-trans isomerase, FKBP-type;IPR011992,EF-hand domain pair;IPR001179,FKBP-type peptidyl-prolyl cis-trans isomerase domain	KOG0549,FKBP-type peptidyl-prolyl cis-trans isomerase;COG0545,FKBP-type peptidyl-prolyl cis-trans isomerases 1	GO:0000413,biological_process,protein peptidyl-prolyl isomerization;GO:0005528,molecular_function,FK506 binding;GO:0003755,molecular_function,peptidyl-prolyl cis-trans isomerase activity;GO:0005509,molecular_function,calcium ion binding;GO:0005737,cellular_component,cytoplasm;GO:0016853,molecular_function,isomerase activity;GO:0061077,biological_process,chaperone-mediated protein folding	-
CR751608.2	12;12;12	30761557;30769606;30770699	30763650;30769688;30771590	-;-;-	3069	0.174382	0.78038	0.31654	1.33211	1.32727	0.420559	0.049781	0.750009	-1.39653	-	-	-	-	-	-	-
CR774195.1	3;3	4510612;4511556	4510804;4511641	-;-	279	54.349	47.8261	83.4083	119.705	103.681	102.877	0.00186991	0.19025	-0.918286	F1QD73,Si:dkey-73p2.3	-	PF04548,AIG1 family	IPR006703,AIG1-type guanine nucleotide-binding (G) domain;IPR027417,P-loop containing nucleoside triphosphate hydrolase	ENOG410J9AY,-;ENOG410YBCR,-	GO:0005525,molecular_function,GTP binding	-
CR931813.2	8;8;8;8;8;8;8;8;8;8;8	7789613;7789624;7797018;7797018;7797731;7801858;7801858;7806772;7807031;7809022;7809022	7789690;7789690;7797228;7797228;7797794;7802092;7802088;7807136;7807136;7809486;7809441	+;+;+;+;+;+;+;+;+;+;+	1418	2.80966	4.0214	4.07942	1.15324	0.416323	1.0836	0.000217507	0.070413	1.93987	B0V1R0,Zgc:113363	NP_001116774.1,uncharacterized protein LOC791449	PF15316,MyoD family inhibitor	IPR026134,MyoD family inhibitor/MyoD family inhibitor domain-containing protein	-	GO:0005737,cellular_component,cytoplasm;GO:0008134,molecular_function,transcription factor binding;GO:0045892,biological_process,negative regulation of transcription, DNA-templated;GO:0005634,cellular_component,nucleus	-
CR933791.2	3;3;3	2721778;2723746;2730207	2723578;2723805;2730298	-;-;-	1953	3.71461	4.00011	4.34112	7.92237	9.1892	6.23114	0.000639414	0.102565	-1.05013	E7FA02,Uncharacterized protein	XP_009304187.1,-	PF04548,AIG1 family	IPR006703,AIG1-type guanine nucleotide-binding (G) domain;IPR027417,P-loop containing nucleoside triphosphate hydrolase	ENOG410IM0G,-;ENOG4111GYZ,-	GO:0005525,molecular_function,GTP binding	-
crb3b	1;1	55511120;55514453	55511275;55515632	+;+	1336	1.91389	3.15848	3.63571	3.20129	5.87694	5.15248	0.0167081	0.507842	-0.841296	Q1A5K9,Crumbs homolog 3b	-	-	-	ENOG410KGD3,-;ENOG4110SE3,-	GO:0016021,cellular_component,integral component of membrane;GO:0016020,cellular_component,membrane	-
crebrf	21;21;21;21;21;21;21;21;21	41160802;41165250;41167173;41169745;41170031;41171879;41174556;41174763;41191056	41161119;41165372;41167246;41169934;41170225;41173088;41174681;41174960;41191154	-;-;-;-;-;-;-;-;-	2533	5.6342	8.75725	13.8591	4.56883	2.79674	6.01757	0.0192747	0.538061	0.9425	A0A0R4IJW4,Creb3 regulatory factor	XP_005170343.1,CREB3 regulatory factor isoform X1	-	IPR004827,Basic-leucine zipper domain	-	GO:0006355,biological_process,regulation of transcription, DNA-templated;GO:0003700,molecular_function,DNA binding transcription factor activity	-
crtac1a	1;1;1;1;1;1;1;1;1;1;1;1;1;1;1;1;1;1;1;1;1;1;1	54256871;54256872;54256961;54258568;54258568;54258568;54258694;54258748;54258748;54260482;54260482;54260482;54261855;54261855;54262049;54263311;54264889;54265412;54266682;54267162;54267366;54269263;54269831	54257227;54257227;54257227;54258610;54258610;54258610;54258893;54258893;54258893;54260486;54260650;54260650;54261955;54261975;54262131;54263447;54265025;54265546;54266838;54267298;54267562;54269456;54269941	-;-;-;-;-;-;-;-;-;-;-;-;-;-;-;-;-;-;-;-;-;-;-	2178	4.47756	5.6814	5.81872	10.9736	6.91176	8.55046	0.00687626	0.347818	-0.818856	A1XF92,Cartilage acidic protein 1a	NP_001073647.1,cartilage acidic protein 1a precursor	PF07593,ASPIC and UnbV;PF13517,Repeat domain in Vibrio, Colwellia, Bradyrhizobium and Shewanella	IPR011519,ASPIC/UnbV	ENOG410IHAW,-;ENOG410ZVH2,-	-	-
cry1bb	22;22;22;22;22;22;22;22;22;22;22;22;22;22;22;22;22;22;22;22;22;22;22;22;22;22;22;22;22;22;22;22;22;22;22;22;22;22;22;22;22;22;22;22;22;22;22;22	748818;751895;751904;777670;777670;779651;779651;779881;779881;780207;782080;782080;782080;782292;782292;782292;782410;782534;782539;782539;785158;785158;785158;786606;787198;787430;787430;787430;789235;789235;789235;789235;789430;789433;789433;789433;790550;790550;790550;790550;790555;790711;790711;790711;790919;790919;790922;790922	748937;752061;752061;777778;777778;779793;779793;780065;780065;780391;782177;782174;782177;782432;782408;782432;782428;782850;782850;782850;785309;785309;785309;786997;787632;787632;787632;787632;789348;789348;789348;789348;789492;789492;789492;789492;790616;790627;790627;790627;790835;790835;790835;790835;791559;790960;792003;791997	+;+;+;+;+;+;+;+;+;+;+;+;+;+;+;+;+;+;+;+;+;+;+;+;+;+;+;+;+;+;+;+;+;+;+;+;+;+;+;+;+;+;+;+;+;+;+;+	3992	18.2474	22.4123	27.3661	10.5247	11.4757	8.69886	0.000127214	0.0503345	1.03599	F1QU08,Cryptochrome circadian clock 1bb	XP_005168337.1,-	PF00875,NA photolyase;PF03441,AD binding domain of DNA photolyase	IPR014729,Rossmann-like alpha/beta/alpha sandwich fold;IPR036155,Cryptochrome/photolyase, N-terminal domain superfamily;IPR006050,DNA photolyase, N-terminal;IPR005101,Cryptochrome/DNA photolyase, FAD-binding domain;IPR036134,Cryptochrome/DNA photolyase, FAD-binding domain-like superfamily	KOG0133,Deoxyribodipyrimidine photolyase/cryptochrome;COG0415,Deoxyribodipyrimidine photolyase	GO:0045892,biological_process,negative regulation of transcription, DNA-templated	-
csf3r	16;16;16;16;16;16;16;16;16;16;16;16;16;16;16	3207375;3210275;3210513;3212947;3213164;3214165;3216124;3216401;3218080;3219576;3219825;3222407;3225731;3227986;3230233	3207827;3210356;3210609;3213081;3213310;3214263;3216312;3216605;3218144;3219729;3219982;3222570;3225857;3228285;3230290	-;-;-;-;-;-;-;-;-;-;-;-;-;-;-	2433	0.953188	1.54688	1.65159	0.67213	0.655131	0.631542	0.0222027	0.577952	0.963534	F1R904,Colony-stimulating factor 3 receptor	XP_005173508.1,granulocyte colony-stimulating factor receptor isoform X1	PF00041,ibronectin type III domain;PF06328,Ig-like C2-type domain	IPR003529,Long hematopoietin receptor, Gp130 family 2, conserved site;IPR010457,Immunoglobulin C2-set-like, ligand-binding;IPR036116,Fibronectin type III superfamily;IPR003961,Fibronectin type III;IPR036179,Immunoglobulin-like domain superfamily;IPR013783,Immunoglobulin-like fold	ENOG410XVIU,-;ENOG410IGHT,-	GO:0019221,biological_process,cytokine-mediated signaling pathway;GO:0060216,biological_process,definitive hemopoiesis;GO:1901534,biological_process,positive regulation of hematopoietic progenitor cell differentiation;GO:0035162,biological_process,embryonic hemopoiesis;GO:0030223,biological_process,neutrophil differentiation;GO:0030224,biological_process,monocyte differentiation;GO:0016021,cellul…	-
csnk2a4	11;11;11;11;11;11;11;11;11;11;11;11;11;11;11;11;11;11;11;11;11;11;11	2353286;2356170;2356243;2356570;2356796;2356796;2357428;2357428;2357944;2357944;2358142;2358142;2359822;2359822;2359969;2359969;2360922;2360925;2361486;2361486;2367253;2367253;2368532	2355375;2356718;2356332;2356718;2356896;2356896;2357529;2357529;2358054;2358054;2358225;2358225;2359881;2359881;2360019;2360019;2361023;2361023;2361597;2361597;2367587;2367413;2369112	-;-;-;-;-;-;-;-;-;-;-;-;-;-;-;-;-;-;-;-;-;-;-	4278	0.945201	0.50652	1.41411	1.29379	2.00094	1.49416	0.0423333	0.718478	-0.848408	E7F3I3,Casein kinase 2, alpha 4 polypeptide	-	PF00069,Protein kinase domain	IPR011009,Protein kinase-like domain superfamily;IPR017441,Protein kinase, ATP binding site;IPR008271,Serine/threonine-protein kinase, active site;IPR000719,Protein kinase domain	KOG0668,Casein kinase II, alpha subunit;ENOG410XNPP,-	GO:0004672,molecular_function,protein kinase activity;GO:0006468,biological_process,protein phosphorylation;GO:0000166,molecular_function,nucleotide binding;GO:0004674,molecular_function,protein serine/threonine kinase activity;GO:0005524,molecular_function,ATP binding	-
csrp1a	23;23;23;23;23;23;23;23;23;23;23;23;23;23;23;23	5831542;5833166;5834757;5834757;5834757;5834972;5834972;5835932;5835932;5835932;5839934;5839934;5839934;5849318;5849318;5884974	5833568;5833568;5834850;5834850;5834850;5835101;5835101;5836100;5836100;5836100;5840043;5840043;5840043;5849449;5849526;5885020	-;-;-;-;-;-;-;-;-;-;-;-;-;-;-;-	2786	3.18025	4.72808	3.59789	2.68651	2.16135	1.94136	0.0361071	0.678582	0.667253	Q6NZV4,Cysteine and glycine-rich protein 1	NP_991130.1,cysteine and glycine-rich protein 1	PF00412,LIM domain	IPR001781,Zinc finger, LIM-type	ENOG410ITI1,-;ENOG4111F3Y,-	GO:0003007,biological_process,heart morphogenesis;GO:0042074,biological_process,cell migration involved in gastrulation;GO:0016055,biological_process,Wnt signaling pathway;GO:0046872,molecular_function,metal ion binding;GO:0007254,biological_process,JNK cascade;GO:0031102,biological_process,neuron projection regeneration;GO:0060027,biological_process,convergent extension involved in gastrulation;…	-
CT025912.1	23;23	34052180;34056694	34052331;34056849	+;+	308	2.70292	1.66627	3.44083	7.75988	6.90014	3.99102	0.00780152	0.362711	-1.3348	A0A1D5PAH5,Uncharacterized protein	-	-	IPR009038,GOLD domain;IPR015720,TMP21-related	-	GO:0016021,cellular_component,integral component of membrane;GO:0016020,cellular_component,membrane	-
CT027674.1	13;13;13;13	19741148;19742593;19742995;19746548	19741261;19742817;19743014;19747573	+;+;+;+	1385	1.50271	2.47033	2.26366	0.953656	0.852485	0.976287	0.0162061	0.50275	1.04982	A0A286Y9B5,Uncharacterized protein	-	-	IPR001870,B30.2/SPRY domain;IPR013320,Concanavalin A-like lectin/glucanase domain superfamily;IPR006574,SPRY-associated;IPR003877,SPRY domain;IPR003879,Butyrophylin-like, SPRY domain	-	-	-
CT027832.1	10;10	15125475;15125659	15125574;15125777	-;-	219	35.8415	55.2008	72.9907	278.293	429.685	330.883	8.59e-07	0.00398065	-2.79888	-	-	-	-	-	-	-
CT573157.1	11;11;11;11	1939300;1948466;1948944;1959455	1939481;1948679;1949087;1959560	+;+;+;+	646	3.58995	2.4716	2.05065	0.584172	0.456924	0.761136	0.00150989	0.172331	2.09149	Q1L683,Rev-erbgamma-B	-	PF00104,Ligand-binding domain of nuclear hormone receptor	IPR000536,Nuclear hormone receptor, ligand-binding domain;IPR001728,Thyroid hormone receptor;IPR035500,Nuclear hormone receptor-like domain superfamily;IPR001723,Nuclear hormone receptor	ENOG410ZV53,-;KOG4846,Nuclear receptor	GO:0003707,molecular_function,steroid hormone receptor activity;GO:0003677,molecular_function,DNA binding;GO:0004887,molecular_function,thyroid hormone receptor activity;GO:0006355,biological_process,regulation of transcription, DNA-templated;GO:0006351,biological_process,transcription, DNA-templated;GO:0030522,biological_process,intracellular receptor signaling pathway;GO:0005634,cellular_compon…	-
CT573383.1	25;25;25;25;25;25;25;25;25;25;25;25;25;25	33550114;33550307;33550642;33551246;33557637;33557789;33557853;33557939;33558111;33558111;33560929;33561110;33562777;33564808	33550198;33550346;33550684;33551288;33557690;33557866;33558018;33558018;33558170;33558329;33561016;33561187;33562825;33564975	+;+;+;+;+;+;+;+;+;+;+;+;+;+	1097	3.68602	4.47039	5.39388	7.22414	7.26496	5.82682	0.0402848	0.705976	-0.690248	Q804G9,Annexin	NP_861426.1,annexin A2a	PF00191,Annexin	IPR018502,Annexin repeat;IPR002389,Annexin A2;IPR001464,Annexin;IPR018252,Annexin repeat, conserved site;IPR037104,Annexin superfamily	ENOG410XPUN,-;KOG0819,Annexin	GO:0008092,molecular_function,cytoskeletal protein binding;GO:0005544,molecular_function,calcium-dependent phospholipid binding;GO:0043086,biological_process,negative regulation of catalytic activity;GO:0004859,molecular_function,phospholipase inhibitor activity;GO:0005509,molecular_function,calcium ion binding	-
CT583723.1	8;8;8;8;8;8;8;8;8;8;8;8	35129731;35130007;35130870;35130989;35131466;35133964;35136535;35137937;35150341;35155592;35160266;35178900	35129755;35130728;35130967;35131385;35131657;35134228;35136546;35138142;35150484;35155781;35160403;35179756	-;-;-;-;-;-;-;-;-;-;-;-	3246	0.23815	0.368913	0.340091	0.736304	0.418298	0.643776	0.0283536	0.631835	-1.01836	A0A0G2KGF4,Uncharacterized protein	-	PF16070,Transmembrane protein family 132;PF15705,Mature oligodendrocyte transmembrane protein, TMEM132D, N-term;PF15706,Mature oligodendrocyte transmembrane protein, TMEM132D, C-term	IPR026307,Transmembrane protein 132;IPR031436,Transmembrane protein TMEM132, C-terminal;IPR031435,Transmembrane protein TMEM132, N-terminal;IPR031437,Transmembrane protein family 132, middle domain	-	GO:0016021,cellular_component,integral component of membrane;GO:0016020,cellular_component,membrane	-
CT583728.17	4	53831527	53831694	+	168	21.2372	5.43081	14.4563	6.73885	2.10838	2.19506	0.0210444	0.561762	1.86177	A0A0G2KRH4,Uncharacterized protein	-	-	-	-	-	-
cthrc1a	19;19;19;19	12995970;12998372;13000530;13006925	12996158;12998590;13000746;13007561	+;+;+;+	1262	2.2146	3.84072	4.68866	14.3534	9.77672	9.83777	1.57e-05	0.0164504	-1.77405	F1Q7G0,Collagen triple helix repeat-containing 1a	-	PF01391,Collagen triple helix repeat (20 copies)	IPR008160,Collagen triple helix repeat	ENOG410IHSA,-;ENOG4111TT8,-	-	-
ctif	21;21;21;21;21;21;21;21;21;21;21;21;21	3090932;3094452;3100171;3100488;3105450;3108848;3129409;3138139;3148640;3151555;3161275;3182084;3188580	3091146;3094523;3100293;3100558;3105554;3108923;3129485;3138213;3149153;3151854;3161430;3182137;3190322	+;+;+;+;+;+;+;+;+;+;+;+;+	3581	2.92257	3.5351	5.52429	2.35355	1.71449	2.33421	0.0105058	0.415678	0.786346	E7F6H3,CBP80/20-dependent translation initiation factor	XP_003200860.2,CBP80/20-dependent translation initiation factor	PF02854,MIF4G domain	IPR016024,Armadillo-type fold;IPR016021,MIF4G-like domain superfamily;IPR003890,MIF4G-like, type 3	ENOG410XQKW,-;KOG3942,MIF4G domain-containing protein	GO:0003723,molecular_function,RNA binding	-
ctnnd2a	24;24;24;24;24;24;24;24;24;24;24;24;24;24;24;24;24;24;24;24;24;24;24;24;24;24;24;24;24;24;24;24;24;24;24;24;24;24;24;24;24;24;24;24;24;24;24;24;24;24;24;24;24;24;24;24;24;24;24;24;24;24;24;24;24;24;24	21973867;21977063;21977100;21978712;21982805;21982805;21982805;21982805;21985531;21985531;21985531;21985531;22004418;22004418;22004418;22004418;22021031;22021031;22021031;22029274;22029274;22029274;22059296;22059296;22059296;22064008;22064008;22064008;22074534;22074534;22074534;22079955;22079955;22079955;22108798;22108798;22108798;22130183;22130183;22130183;22145968;22145968;22145968;22213260;222…	21978875;21978875;21978875;21978875;21982881;21982881;21982881;21982881;21985662;21985662;21985662;21985662;22004694;22004544;22004544;22004544;22021115;22021115;22021115;22029508;22029508;22029508;22059446;22059446;22059446;22064181;22064181;22064181;22074719;22074719;22074719;22080072;22080072;22080072;22108981;22108981;22108981;22130396;22130396;22130396;22146100;22146100;22146100;22213500;222…	-;-;-;-;-;-;-;-;-;-;-;-;-;-;-;-;-;-;-;-;-;-;-;-;-;-;-;-;-;-;-;-;-;-;-;-;-;-;-;-;-;-;-;-;-;-;-;-;-;-;-;-;-;-;-;-;-;-;-;-;-;-;-;-;-;-;-	8885	0.0535412	0.18612	0.208735	0.453049	0.179396	0.242111	0.0395265	0.701664	-1.07251	A0A286Y804,Catenin	XP_002666700.2,catenin delta-2 isoform X1	-	IPR000225,Armadillo;IPR011989,Armadillo-like helical;IPR016024,Armadillo-type fold;IPR028435,Plakophilin/Delta catenin	-	GO:0098609,biological_process,cell-cell adhesion	-
ctsba	17;17;17;17;17;17;17;17;17;17;17;17;17;17;17;17;17;17;17;17;17;17;17;17;17;17;17;17;17;17;17;17;17;17;17;17;17;17;17;17;17;17;17;17;17;17;17;17;17;17;17;17;17;17;17;17;17;17;17;17;17	32670420;32670420;32670422;32670432;32670451;32670478;32671420;32671653;32671653;32671653;32671653;32671653;32671653;32671653;32671869;32671869;32671869;32671869;32671869;32671869;32671916;32672112;32672112;32672112;32672112;32672316;32672316;32672316;32672316;32672316;32672321;32672379;32675140;32675140;32675140;32675140;32675140;32675140;32675140;32675140;32675299;32675299;32675299;32675299;326…	32670509;32670509;32670509;32670509;32670509;32670509;32671489;32671776;32671776;32671776;32671776;32671776;32671776;32671776;32671954;32672226;32671954;32671954;32672593;32671954;32671954;32672226;32672431;32672226;32672226;32672431;32672431;32672431;32672431;32672431;32672431;32672431;32675225;32675225;32675225;32675225;32675225;32675229;32675225;32675225;32675406;32675469;32675446;32675445;326…	+;+;+;+;+;+;+;+;+;+;+;+;+;+;+;+;+;+;+;+;+;+;+;+;+;+;+;+;+;+;+;+;+;+;+;+;+;+;+;+;+;+;+;+;+;+;+;+;+;+;+;+;+;+;+;+;+;+;+;+;+	2376	9.28503	15.0479	20.276	25.3331	31.0577	15.1326	0.0246287	0.598916	-0.817208	Q6PH75,Cathepsin B	NP_998501.1,cathepsin B precursor	PF08127,Peptidase family C1 propeptide;PF00112,Papain family cysteine protease	IPR025660,Cysteine peptidase, histidine active site;IPR000169,Cysteine peptidase, cysteine active site;IPR012599,Peptidase C1A, propeptide;IPR000668,Peptidase C1A, papain C-terminal;IPR025661,Cysteine peptidase, asparagine active site;IPR013128,Peptidase C1A	COG4870,Cysteine protease;KOG1543,Cysteine proteinase Cathepsin L	GO:0006508,biological_process,proteolysis;GO:0009953,biological_process,dorsal/ventral pattern formation;GO:0031101,biological_process,fin regeneration;GO:0060026,biological_process,convergent extension;GO:0090504,biological_process,epiboly;GO:0050790,biological_process,regulation of catalytic activity;GO:0016787,molecular_function,hydrolase activity;GO:0008234,molecular_function,cysteine-type pe…	K01363,ko04924,Renin secretion;K01363,ko04210,Apoptosis;K01363,ko04612,Antigen processing and presentation;K01363,ko04142,Lysosome
CU207343.2	19;19	43392658;43414224	43393135;43414250	-;-	505	4.00353	4.40379	2.62321	1.6191	2.2211	1.21706	0.0316357	0.659549	1.03319	-	-	-	-	-	-	-
CU457778.1	4;4;4;4;4;4;4;4;4;4	70015510;70017046;70017342;70017599;70018006;70018168;70018386;70018545;70018910;70019336	70015895;70017256;70017468;70017897;70018096;70018284;70018461;70018802;70019081;70020250	+;+;+;+;+;+;+;+;+;+	2652	0.313914	0.537551	0.732626	1.09095	1.09076	0.741619	0.0215619	0.567991	-0.998809	A0A0G2KIU1,Uncharacterized protein	-	-	-	-	-	-
CU469568.1	25	28930565	28932142	-	1578	0.263783	0.433638	0.363781	0.59787	0.710809	0.934779	0.026192	0.612007	-1.18411	D3XD97,UDP-glucuronosyltransferase	NP_001170968.1,UDP glucuronosyltransferase 5 family, polypeptide A5 precursor	PF00201,UDP-glucoronosyl and UDP-glucosyl transferase	IPR035595,UDP-glycosyltransferase family, conserved site;IPR002213,UDP-glucuronosyl/UDP-glucosyltransferase	KOG1192,UDP-glucuronosyl and UDP-glucosyl transferase;COG1819,Glycosyl transferases, related to UDP-glucuronosyltransferase	GO:0016757,molecular_function,transferase activity, transferring glycosyl groups;GO:0016740,molecular_function,transferase activity;GO:0008152,biological_process,metabolic process;GO:0016020,cellular_component,membrane;GO:0016758,molecular_function,transferase activity, transferring hexosyl groups;GO:0016021,cellular_component,integral component of membrane;GO:0015020,molecular_function,glucurono…	-
CU571315.3	3;3;3;3;3;3	19337967;19341885;19342125;19342482;19342746;19345987	19339213;19342027;19342366;19342650;19342766;19346074	-;-;-;-;-;-	1910	2.70858	3.25422	1.27155	8.29831	10.5397	8.78484	0.00155871	0.173083	-2.00706	A0A0G2KT77,Uncharacterized protein	XP_005163955.1,serine protease 27-like	PF00089,Trypsin	IPR009003,Peptidase S1, PA clan;IPR001314,Peptidase S1A, chymotrypsin family;IPR001254,Serine proteases, trypsin domain	-	GO:0006508,biological_process,proteolysis;GO:0004252,molecular_function,serine-type endopeptidase activity	-
CU633479.3	24;24;24;24;24;24;24;24;24;24;24;24;24;24;24;24;24;24;24;24	41008928;41019470;41029036;41029664;41039474;41040576;41055596;41055703;41055867;41055867;41061019;41069111;41069111;41085968;41085968;41092138;41092138;41095799;41095799;41105286	41009527;41019610;41029075;41029797;41039614;41040638;41055729;41055729;41055950;41055950;41061084;41069251;41069251;41086100;41086100;41092274;41092274;41096031;41095935;41105796	+;+;+;+;+;+;+;+;+;+;+;+;+;+;+;+;+;+;+;+	2558	16.7141	19.9738	17.4351	7.3272	7.56972	8.52967	0.000108238	0.044818	1.11638	S7PX31,Myosin-10	-	PF01576,Myosin tail;PF00063,Myosin head (motor domain);PF00612,IQ calmodulin-binding motif	IPR002928,Myosin tail;IPR001609,Myosin head, motor domain;IPR027417,P-loop containing nucleoside triphosphate hydrolase;IPR000048,IQ motif, EF-hand binding site;IPR036961,Kinesin motor domain superfamily;IPR027401,Myosin IQ motif-containing domain superfamily	-	GO:0016459,cellular_component,myosin complex;GO:0003777,molecular_function,microtubule motor activity;GO:0003779,molecular_function,actin binding;GO:0008017,molecular_function,microtubule binding;GO:0007018,biological_process,microtubule-based movement;GO:0003774,molecular_function,motor activity;GO:0000166,molecular_function,nucleotide binding;GO:0005524,molecular_function,ATP binding	-
CU633999.1	19;19	60788;63917	60980;64099	-;-	376	12.8101	18.0473	42.7481	43.6591	41.2928	35.6347	0.0374042	0.685987	-0.860221	-	-	-	-	-	-	-
CU693379.1	19;19;19;19;19;19;19;19;19;19;19;19;19;19;19;19;19;19;19;19;19;19;19;19;19;19;19;19;19;19;19;19;19;19;19;19;19;19;19;19;19;19;19	48570665;48578254;48582378;48591818;48591818;48608175;48608175;48610355;48610355;48613095;48613095;48614432;48614432;48614892;48614892;48616110;48616110;48616337;48616337;48616493;48616493;48617565;48617565;48618206;48618206;48619340;48619340;48619808;48619808;48621439;48621439;48621850;48621850;48622920;48622920;48623771;48623771;48624742;48624742;48625464;48625464;48627459;48627459	48570743;48582443;48582443;48593216;48593216;48608222;48608222;48610473;48610473;48613226;48613226;48614528;48614528;48615031;48615031;48616236;48616236;48616372;48616372;48616632;48616632;48617691;48617691;48618360;48618360;48619466;48619466;48619840;48619840;48621551;48621551;48621979;48621979;48623059;48623059;48623894;48623894;48624900;48624900;48625623;48625623;48628219;48627924	+;+;+;+;+;+;+;+;+;+;+;+;+;+;+;+;+;+;+;+;+;+;+;+;+;+;+;+;+;+;+;+;+;+;+;+;+;+;+;+;+;+;+	8536	1.74854	1.99074	4.3609	3.93468	4.70976	4.62979	0.0140885	0.473293	-0.857327	A0A0G2KL60,Uncharacterized protein	-	PF02389,Cornifin (SPRR) family;PF00030,Beta/Gamma crystallin;PF00652,Ricin-type beta-trefoil lectin domain	IPR035992,Ricin B-like lectins;IPR011024,Gamma-crystallin-like;IPR001064,Beta/gamma crystallin;IPR000772,Ricin B, lectin domain	-	-	-
CU694226.1	2;2	3636922;3637243	3637237;3638834	+;+	1908	4.42554	11.2074	11.7336	26.0748	29.4245	31.2785	0.000151752	0.054039	-1.81129	Q66HY4,Zgc:92214	NP_001004587.2,cytochrome P450, family 8, subfamily B, polypeptide 3	PF00067,Cytochrome P450	IPR024204,Cytochrome P450, cholesterol 7-alpha-monooxygenase-type;IPR030686,Cytochrome P450 8B1;IPR036396,Cytochrome P450 superfamily;IPR017972,Cytochrome P450, conserved site;IPR002403,Cytochrome P450, E-class, group IV;IPR001128,Cytochrome P450	-	GO:0016705,molecular_function,oxidoreductase activity, acting on paired donors, with incorporation or reduction of molecular oxygen;GO:0005506,molecular_function,iron ion binding;GO:0046872,molecular_function,metal ion binding;GO:0004497,molecular_function,monooxygenase activity;GO:0016491,molecular_function,oxidoreductase activity;GO:0005783,cellular_component,endoplasmic reticulum;GO:0016020,ce…	-
CU694226.2	2;2	3621634;3621744	3621741;3622988	+;+	1353	6.02114	11.2951	17.2974	29.7512	34.3823	33.7063	0.000198884	0.0655764	-1.64896	A8KBX6,Zgc:174342 protein	NP_001103758.1,cytochrome P450, family 8, subfamily B, polypeptide 2	PF00067,Cytochrome P450	IPR024204,Cytochrome P450, cholesterol 7-alpha-monooxygenase-type;IPR030686,Cytochrome P450 8B1;IPR036396,Cytochrome P450 superfamily;IPR017972,Cytochrome P450, conserved site;IPR002403,Cytochrome P450, E-class, group IV;IPR001128,Cytochrome P450	-	GO:0016705,molecular_function,oxidoreductase activity, acting on paired donors, with incorporation or reduction of molecular oxygen;GO:0016020,cellular_component,membrane;GO:0046872,molecular_function,metal ion binding;GO:0004497,molecular_function,monooxygenase activity;GO:0016491,molecular_function,oxidoreductase activity;GO:0005506,molecular_function,iron ion binding;GO:0055114,biological_proc…	-
CU855900.1	20;20	16983972;16984124	16984006;16984339	-;-	251	9.95019	14.767	12.6667	17.2901	25.1661	15.4266	0.0472791	0.741543	-0.741933	-	-	-	-	-	-	-
CU896602.4	24;24;24;24;24	38337648;38341707;38341917;38342130;38345773	38339176;38341846;38341979;38342162;38345871	-;-;-;-;-	1864	13.0158	15.4795	14.2137	4.52149	3.64215	2.67081	3.56e-06	0.0090488	1.89271	A0A286Y9U0,Uncharacterized protein	XP_002666764.3,tripartite motif-containing protein 16-like	-	IPR001870,B30.2/SPRY domain;IPR013320,Concanavalin A-like lectin/glucanase domain superfamily;IPR006574,SPRY-associated;IPR003877,SPRY domain;IPR003879,Butyrophylin-like, SPRY domain	-	-	-
CU928126.1	11;11	2353272;2354071	2353841;2354632	+;+	1132	1.7335	1.10823	2.69157	2.66696	4.43281	2.55185	0.0310381	0.654796	-0.911485	-	-	-	-	-	-	-
CU929150.1	2	45306857	45309466	+	2610	0.70628	0.78653	0.152267	0.144588	0.226186	0.141291	0.0424003	0.718478	1.59684	F1QYR3,Uncharacterized protein	XP_001343562.1,uncharacterized protein LOC100004199	-	-	-	-	-
CU929259.1	24;24;24;24;24;24;24;24;24;24;24;24;24;24;24;24;24	40829500;40831361;40858311;40862389;40867695;40875507;40908881;40911460;40915360;40917921;40924589;40927538;40931157;40931634;40933280;40939507;40942235	40829723;40831417;40858394;40862463;40867859;40876667;40909527;40911696;40915483;40917980;40924956;40927603;40931249;40931715;40933392;40939648;40942437	+;+;+;+;+;+;+;+;+;+;+;+;+;+;+;+;+	3901	1.69201	1.63718	2.66008	1.048	0.620461	1.21316	0.00592488	0.325655	0.951997	A0A0G2KZ18,Microtubule-associated protein	XP_005162980.2,microtubule-associated protein 4-like isoform X3	PF00418,Tau and MAP protein, tubulin-binding repeat	IPR001084,Microtubule associated protein, tubulin-binding repeat	-	GO:0005875,cellular_component,microtubule associated complex;GO:0005874,cellular_component,microtubule;GO:0005737,cellular_component,cytoplasm;GO:0000226,biological_process,microtubule cytoskeleton organization;GO:0005856,cellular_component,cytoskeleton;GO:0015631,molecular_function,tubulin binding;GO:0031175,biological_process,neuron projection development;GO:0008017,molecular_function,microtubu…	-
CU929368.1	8;8;8;8;8;8;8	235035;236132;237092;241452;242087;242566;242775	235639;236240;237223;241608;242182;242681;243867	+;+;+;+;+;+;+	2308	0.0772932	0.247069	0.669631	0.953794	1.12544	1.33149	0.0056293	0.321249	-1.89125	A0A0G2KQH0,Uncharacterized protein	-	PF01186,Lysyl oxidase	IPR001695,Lysyl oxidase	-	GO:0005507,molecular_function,copper ion binding;GO:0016641,molecular_function,oxidoreductase activity, acting on the CH-NH2 group of donors, oxygen as acceptor;GO:0055114,biological_process,oxidation-reduction process	-
CU929402.1	22	3213657	3215226	+	1570	1.17413	0.835375	1.04065	1.28195	1.69207	2.19226	0.0477528	0.743485	-0.847331	A0A0G2KCT7,Uncharacterized protein	-	-	-	-	-	-
cxcl19	7;7;7	7573313;7574954;7576857	7573750;7575089;7576979	-;-;-	697	5.54545	8.09946	7.28565	10.1969	10.8414	10.2289	0.0426009	0.718897	-0.685527	A9ZPF1,Chemokine	NP_001107123.1,uncharacterized protein LOC100003911 precursor	PF00048,Small cytokines (intecrine/chemokine), interleukin-8 like	IPR033899,CXC Chemokine domain;IPR036048,Chemokine interleukin-8-like superfamily;IPR001811,Chemokine interleukin-8-like domain;IPR001089,CXC chemokine	-	GO:0060326,biological_process,cell chemotaxis;GO:0006952,biological_process,defense response;GO:0006955,biological_process,immune response;GO:0008009,molecular_function,chemokine activity;GO:0006935,biological_process,chemotaxis;GO:0005576,cellular_component,extracellular region	-
cyldb	11;11;11;11;11;11;11;11;11;11;11;11;11	25039132;25041156;25041736;25042059;25044766;25045305;25047129;25047321;25049038;25049248;25049481;25051337;25053526	25039591;25041282;25041980;25042221;25044898;25045412;25047208;25047387;25049170;25049356;25049599;25051541;25054093	+;+;+;+;+;+;+;+;+;+;+;+;+	2517	0.118125	0.33983	0.368417	0.774641	1.10235	0.70814	0.00154145	0.173083	-1.76023	E7F048,Cylindromatosis	XP_009304333.1,ubiquitin carboxyl-terminal hydrolase CYLD	PF00443,Ubiquitin carboxyl-terminal hydrolase;PF01302,CAP-Gly domain	IPR000938,CAP Gly-rich domain;IPR028889,Ubiquitin specific protease domain;IPR001394,Peptidase C19, ubiquitin carboxyl-terminal hydrolase;IPR036859,CAP Gly-rich domain superfamily	ENOG410XP6I,-;KOG3556,Familial cylindromatosis protein	GO:0007346,biological_process,regulation of mitotic cell cycle;GO:0061578,molecular_function,Lys63-specific deubiquitinase activity;GO:1904888,biological_process,cranial skeletal system development;GO:0004843,molecular_function,thiol-dependent ubiquitin-specific protease activity;GO:0002181,biological_process,cytoplasmic translation;GO:2001238,biological_process,positive regulation of extrinsic a…	-
cyp26a1	12;12;12;12;12;12;12;12;12;12;12	8916918;8918310;8918544;8918556;8918758;8918758;8918999;8918999;8919895;8919895;8920251	8917536;8918462;8918678;8918678;8918913;8918913;8919280;8919280;8920168;8920119;8920510	-;-;-;-;-;-;-;-;-;-;-	1879	0.379761	0.880085	1.22202	1.30545	1.5709	1.21026	0.047974	0.744056	-0.850821	Q7SXV4,Cytochrome P450 26A1	NP_571221.2,cytochrome P450 26A1	PF00067,Cytochrome P450	IPR036396,Cytochrome P450 superfamily;IPR002401,Cytochrome P450, E-class, group I;IPR001128,Cytochrome P450;IPR017972,Cytochrome P450, conserved site	KOG0157,Cytochrome P450 CYP4/CYP19/CYP26 subfamilies;COG2124,Cytochrome P450	GO:0016705,molecular_function,oxidoreductase activity, acting on paired donors, with incorporation or reduction of molecular oxygen;GO:0005506,molecular_function,iron ion binding;GO:0046872,molecular_function,metal ion binding;GO:0004497,molecular_function,monooxygenase activity;GO:0016491,molecular_function,oxidoreductase activity;GO:0016020,cellular_component,membrane;GO:0055114,biological_proc…	K07437,ko00830,Retinol metabolism
cyp2ad3	20;20;20;20;20;20;20;20;20;20;20;20;20;20;20;20;20;20;20;20;20;20;20;20;20;20;20;20;20;20;20;20;20;20;20;20;20;20;20;20;20	25649335;25649335;25649336;25649336;25649934;25649934;25649934;25649934;25650135;25650155;25650155;25650155;25650175;25650335;25650517;25650517;25650517;25651115;25651115;25651115;25651115;25651115;25651395;25651395;25651395;25651395;25651395;25651675;25651683;25651686;25651686;25651686;25651954;25651954;25651954;25651954;25652184;25652321;25652321;25652321;25652321	25649823;25649823;25649823;25649823;25650075;25650078;25650075;25650075;25650154;25650342;25650658;25650342;25650342;25650658;25650658;25650658;25650658;25651291;25651291;25651291;25651291;25651291;25651552;25651552;25651552;25651552;25651552;25651726;25651838;25651835;25651835;25651835;25652116;25652116;25652116;25652116;25652195;25652586;25652586;25652586;25652586	-;-;-;-;-;-;-;-;-;-;-;-;-;-;-;-;-;-;-;-;-;-;-;-;-;-;-;-;-;-;-;-;-;-;-;-;-;-;-;-;-	2098	2.69261	4.04981	4.88299	5.81592	7.37229	5.56612	0.00799151	0.362711	-0.814579	F1Q4M5,Cytochrome P450, family 2, subfamily AD, polypeptide 3	-	PF00067,Cytochrome P450	IPR001128,Cytochrome P450;IPR008067,Cytochrome P450, E-class, group I, CYP2A-like;IPR002401,Cytochrome P450, E-class, group I;IPR036396,Cytochrome P450 superfamily;IPR017972,Cytochrome P450, conserved site	COG2124,Cytochrome P450;KOG0156,Cytochrome P450 CYP2 subfamily	GO:0016705,molecular_function,oxidoreductase activity, acting on paired donors, with incorporation or reduction of molecular oxygen;GO:0046872,molecular_function,metal ion binding;GO:0004497,molecular_function,monooxygenase activity;GO:0016491,molecular_function,oxidoreductase activity;GO:0016712,molecular_function,oxidoreductase activity, acting on paired donors, with incorporation or reduction …	-
cyp2ad6	20;20;20;20;20;20;20;20;20	25626712;25627615;25628830;25629150;25629383;25631041;25631821;25633479;25634367	25627017;25627756;25629014;25629291;25629559;25631201;25631970;25633641;25634649	-;-;-;-;-;-;-;-;-	1709	0.73069	1.36803	1.60196	2.83381	2.65984	3.59635	0.000337232	0.0818483	-1.41668	Q5TZ81,Cytochrome P450, family 2, subfamily AD, polypeptide 6	NP_001076405.1,cytochrome P450, family 2, subfamily AD, polypeptide 6	PF00067,Cytochrome P450	IPR008069,Cytochrome P450, E-class, group I, CYP2D-like;IPR002401,Cytochrome P450, E-class, group I;IPR036396,Cytochrome P450 superfamily;IPR001128,Cytochrome P450;IPR017972,Cytochrome P450, conserved site	COG2124,Cytochrome P450;KOG0156,Cytochrome P450 CYP2 subfamily	GO:0016705,molecular_function,oxidoreductase activity, acting on paired donors, with incorporation or reduction of molecular oxygen;GO:0008395,molecular_function,steroid hydroxylase activity;GO:0046872,molecular_function,metal ion binding;GO:0004497,molecular_function,monooxygenase activity;GO:0016491,molecular_function,oxidoreductase activity;GO:0016712,molecular_function,oxidoreductase activity…	-
cyp2n13	20;20;20;20;20;20;20;20;20	25616169;25617033;25617897;25618691;25618923;25619237;25620388;25623019;25623482	25616529;25617174;25618084;25618832;25619099;25619397;25620540;25623181;25623821	-;-;-;-;-;-;-;-;-	1827	7.1279	5.80534	6.04233	9.74249	11.4062	9.08301	0.0136097	0.465106	-0.747482	Q5TZ82,Cytochrome P450, family 2, subfamily N, polypeptide 13	-	PF00067,Cytochrome P450	IPR036396,Cytochrome P450 superfamily;IPR002401,Cytochrome P450, E-class, group I;IPR001128,Cytochrome P450;IPR017972,Cytochrome P450, conserved site	COG2124,Cytochrome P450;KOG0156,Cytochrome P450 CYP2 subfamily	GO:0016705,molecular_function,oxidoreductase activity, acting on paired donors, with incorporation or reduction of molecular oxygen;GO:0008395,molecular_function,steroid hydroxylase activity;GO:0046872,molecular_function,metal ion binding;GO:0004497,molecular_function,monooxygenase activity;GO:0016491,molecular_function,oxidoreductase activity;GO:0005506,molecular_function,iron ion binding;GO:005…	-
cyp2p6	20;20;20;20;20;20;20;20;20;20;20;20;20;20;20;20;20;20;20;20	25664015;25664125;25664501;25664616;25664625;25664832;25664941;25664946;25665204;25665204;25665450;25665450;25665704;25665704;25667079;25667079;25667358;25667358;25668279;25668279	25664316;25664290;25664505;25664774;25664787;25664839;25665095;25665095;25665364;25665364;25665626;25665626;25665845;25665845;25667266;25667266;25667499;25667499;25669345;25669351	+;+;+;+;+;+;+;+;+;+;+;+;+;+;+;+;+;+;+;+	2525	0.682956	0.971093	0.804451	1.51947	1.9873	1.58218	0.00375819	0.270909	-1.15529	Q5TZ76,Cytochrome P450, family 2, subfamily P, polypeptide 6	XP_017207934.1,-	PF00067,Cytochrome P450	IPR008069,Cytochrome P450, E-class, group I, CYP2D-like;IPR002401,Cytochrome P450, E-class, group I;IPR036396,Cytochrome P450 superfamily;IPR001128,Cytochrome P450;IPR017972,Cytochrome P450, conserved site	COG2124,Cytochrome P450;KOG0156,Cytochrome P450 CYP2 subfamily	GO:0016705,molecular_function,oxidoreductase activity, acting on paired donors, with incorporation or reduction of molecular oxygen;GO:0016491,molecular_function,oxidoreductase activity;GO:0046872,molecular_function,metal ion binding;GO:0004497,molecular_function,monooxygenase activity;GO:0008395,molecular_function,steroid hydroxylase activity;GO:0016712,molecular_function,oxidoreductase activity…	-
cyp51	19;19;19;19;19;19;19;19;19;19;19;19;19	598848;602597;603088;606137;611111;611365;612030;614156;614253;614804;614804;617126;617126	599876;602765;603183;606332;611230;611539;612156;614429;614429;614902;614902;617437;617291	-;-;-;-;-;-;-;-;-;-;-;-;-	2597	1.53412	2.08596	3.29862	3.60858	3.18246	3.33697	0.0380469	0.690546	-0.672926	A0A1S3M3Y0,lanosterol 14-alpha demethylase-like	XP_013997770.1,lanosterol 14-alpha demethylase-like	-	IPR036396,Cytochrome P450 superfamily;IPR002403,Cytochrome P450, E-class, group IV;IPR001128,Cytochrome P450;IPR017972,Cytochrome P450, conserved site	-	GO:0016705,molecular_function,oxidoreductase activity, acting on paired donors, with incorporation or reduction of molecular oxygen;GO:0046872,molecular_function,metal ion binding;GO:0004497,molecular_function,monooxygenase activity;GO:0016491,molecular_function,oxidoreductase activity;GO:0008168,molecular_function,methyltransferase activity;GO:0005506,molecular_function,iron ion binding;GO:00322…	K05917,ko00100,Steroid biosynthesis
cyp8b1	2	3604709	3606683	-	1975	0.120434	0.837306	0.84961	1.24199	3.55702	1.24479	0.0325625	0.664881	-1.8954	F1QIJ9,Cytochrome P450, family 8, subfamily B, polypeptide 1	-	PF00067,Cytochrome P450	IPR024204,Cytochrome P450, cholesterol 7-alpha-monooxygenase-type;IPR030686,Cytochrome P450 8B1;IPR036396,Cytochrome P450 superfamily;IPR017972,Cytochrome P450, conserved site;IPR002403,Cytochrome P450, E-class, group IV;IPR001128,Cytochrome P450	KOG0684,Cytochrome P450;COG2124,Cytochrome P450	GO:0008397,molecular_function,sterol 12-alpha-hydroxylase activity;GO:0016705,molecular_function,oxidoreductase activity, acting on paired donors, with incorporation or reduction of molecular oxygen;GO:0016020,cellular_component,membrane;GO:0046872,molecular_function,metal ion binding;GO:0004497,molecular_function,monooxygenase activity;GO:0016491,molecular_function,oxidoreductase activity;GO:000…	-
cyp8b2	2	3621411	3623377	+	1967	5.53226	11.625	17.196	28.2664	33.2838	33.4024	0.000625745	0.101285	-1.62272	X1WEZ3,Cytochrome P450, family 8, subfamily B, polypeptide 2	-	PF00067,Cytochrome P450	IPR024204,Cytochrome P450, cholesterol 7-alpha-monooxygenase-type;IPR030686,Cytochrome P450 8B1;IPR036396,Cytochrome P450 superfamily;IPR017972,Cytochrome P450, conserved site;IPR002403,Cytochrome P450, E-class, group IV;IPR001128,Cytochrome P450	-	GO:0008397,molecular_function,sterol 12-alpha-hydroxylase activity;GO:0016705,molecular_function,oxidoreductase activity, acting on paired donors, with incorporation or reduction of molecular oxygen;GO:0005506,molecular_function,iron ion binding;GO:0046872,molecular_function,metal ion binding;GO:0004497,molecular_function,monooxygenase activity;GO:0016491,molecular_function,oxidoreductase activit…	-
cyp8b3	2	3636922	3638836	+	1915	4.40936	11.1665	11.6907	25.9795	29.3169	31.1641	0.000151752	0.054039	-1.81129	X1WGC3,Cytochrome P450, family 8, subfamily B, polypeptide 3	-	PF00067,Cytochrome P450	IPR024204,Cytochrome P450, cholesterol 7-alpha-monooxygenase-type;IPR030686,Cytochrome P450 8B1;IPR036396,Cytochrome P450 superfamily;IPR017972,Cytochrome P450, conserved site;IPR002403,Cytochrome P450, E-class, group IV;IPR001128,Cytochrome P450	-	GO:0008397,molecular_function,sterol 12-alpha-hydroxylase activity;GO:0016705,molecular_function,oxidoreductase activity, acting on paired donors, with incorporation or reduction of molecular oxygen;GO:0005506,molecular_function,iron ion binding;GO:0046872,molecular_function,metal ion binding;GO:0004497,molecular_function,monooxygenase activity;GO:0016491,molecular_function,oxidoreductase activit…	-
cyr61	23;23;23;23;23	45721160;45723000;45723841;45724883;45725938	45721342;45723213;45724200;45725067;45727562	+;+;+;+;+	2567	5.30476	8.26363	7.41403	13.4759	10.5788	9.67297	0.00764283	0.362711	-0.787298	F1QL10,Cysteine-rich, angiogenic inducer, 61	NP_001001826.2,protein CYR61 precursor	PF00093,von Willebrand factor type C domain;PF00007,Cystine-knot domain;PF00219,Insulin-like growth factor binding protein	IPR012395,IGFBP-related, CNN;IPR000867,Insulin-like growth factor-binding protein, IGFBP;IPR000884,Thrombospondin type-1 (TSP1) repeat;IPR009030,Growth factor receptor cysteine-rich domain superfamily;IPR006207,Cystine knot, C-terminal;IPR001007,VWFC domain;IPR006208,Glycoprotein hormone subunit beta;IPR036383,Thrombospondin type-1 (TSP1) repeat superfamily	ENOG410IIY0,-;ENOG41119KZ,-	GO:0007267,biological_process,cell-cell signaling;GO:0005578,,;GO:0001558,biological_process,regulation of cell growth;GO:0060548,biological_process,negative regulation of cell death;GO:0005178,molecular_function,integrin binding;GO:0005576,cellular_component,extracellular region;GO:0008201,molecular_function,heparin binding;GO:0007155,biological_process,cell adhesion;GO:0005520,molecular_functio…	-
dab2ipa	8;8;8;8;8;8;8;8;8;8;8;8;8;8;8;8;8;8;8;8;8;8;8;8;8;8;8;8;8;8;8;8;8;8;8	12096224;12096422;12097476;12097476;12098612;12098612;12104349;12104349;12111956;12111956;12116419;12116419;12118397;12118397;12120429;12120429;12123880;12123880;12126469;12126469;12145032;12145032;12145414;12146291;12146291;12146291;12152008;12152008;12152008;12171546;12210667;12210667;12226710;12226710;12252887	12096589;12096589;12097563;12097563;12098808;12098814;12104501;12104501;12112847;12112847;12116597;12116597;12118598;12118598;12120665;12120665;12124024;12124024;12126613;12126613;12145586;12145586;12145586;12146389;12146389;12146389;12152164;12152164;12152164;12171655;12210785;12210785;12226816;12226816;12252957	-;-;-;-;-;-;-;-;-;-;-;-;-;-;-;-;-;-;-;-;-;-;-;-;-;-;-;-;-;-;-;-;-;-;-	3828	1.24272	1.29599	2.07636	1.01869	0.478075	0.963349	0.0274361	0.619719	0.805775	F1Q782,DAB2-interacting protein a	-	PF12004,omain of unknown function (DUF3498);PF00616,TPase-activator protein for Ras-like GTPase;PF00168,C2 domain	IPR001936,Ras GTPase-activating domain;IPR030403,Disabled homologue 2-interacting protein;IPR001849,Pleckstrin homology domain;IPR011993,PH-like domain superfamily;IPR021887,Domain of unknown function DUF3498;IPR000008,C2 domain;IPR035892,C2 domain superfamily;IPR008936,Rho GTPase activation protein;IPR023152,Ras GTPase-activating protein, conserved site	KOG3508,GTPase-activating protein;ENOG410XPU1,-	GO:0016525,biological_process,negative regulation of angiogenesis;GO:0008285,biological_process,negative regulation of cell proliferation;GO:0043087,biological_process,regulation of GTPase activity;GO:0043547,biological_process,positive regulation of GTPase activity;GO:0030948,biological_process,negative regulation of vascular endothelial growth factor receptor signaling pathway;GO:0007165,biolog…	-
dapk2a	7;7;7;7;7;7;7;7;7;7;7;7;7;7;7;7;7;7;7	29007430;29010193;29013711;29013711;29013873;29013873;29014132;29014132;29014250;29014250;29016949;29016949;29017259;29017259;29017397;29018514;29018534;29019972;29021000	29010970;29010970;29013756;29013756;29014025;29014025;29014158;29014158;29014298;29014298;29017078;29017078;29017315;29017397;29017397;29018735;29018649;29020039;29021056	-;-;-;-;-;-;-;-;-;-;-;-;-;-;-;-;-;-;-	4432	7.07077	6.24016	8.80756	4.96696	3.0503	4.60408	0.0135766	0.464907	0.722957	E7F1A1,Death-associated protein kinase 2a	XP_017212387.1,-;XP_009301505.1,-;XP_009301507.1,-;NP_001116536.2,death-associated protein kinase 3-like	PF00069,Protein kinase domain	IPR011009,Protein kinase-like domain superfamily;IPR017441,Protein kinase, ATP binding site;IPR008271,Serine/threonine-protein kinase, active site;IPR000719,Protein kinase domain	KOG0032,Ca2+/calmodulin-dependent protein kinase, EF-Hand protein superfamily;ENOG410XRMJ,-	GO:0018105,biological_process,peptidyl-serine phosphorylation;GO:0035556,biological_process,intracellular signal transduction;GO:0042981,biological_process,regulation of apoptotic process;GO:0004672,molecular_function,protein kinase activity;GO:0005622,cellular_component,intracellular;GO:0006468,biological_process,protein phosphorylation;GO:0000166,molecular_function,nucleotide binding;GO:0005524…	K08803,ko05219,Bladder cancer;K08803,ko05200,Pathways in cancer
dbnla	10;10;10;10;10;10;10;10;10;10;10;10;10;10;10;10;10;10;10;10;10;10;10;10;10;10;10;10;10;10;10;10;10;10;10;10;10;10	42530046;42530107;42530231;42531049;42531049;42531049;42531238;42531238;42531238;42532516;42532516;42532516;42532686;42532686;42532686;42534125;42534623;42534623;42534794;42534794;42534794;42536063;42537375;42537388;42537535;42537535;42537994;42537994;42538214;42538214;42540519;42540519;42541151;42541151;42541935;42541935;42544164;42544164	42530243;42530243;42530243;42531104;42531104;42531104;42531350;42531350;42531350;42532590;42532590;42532590;42532967;42532832;42532832;42534700;42534700;42534700;42534941;42534959;42534945;42536067;42537429;42537429;42537603;42537603;42538105;42538105;42538375;42538375;42540581;42540581;42541263;42541263;42542016;42542016;42544424;42544431	+;+;+;+;+;+;+;+;+;+;+;+;+;+;+;+;+;+;+;+;+;+;+;+;+;+;+;+;+;+;+;+;+;+;+;+;+;+	2395	7.10095	4.90473	10.5277	10.5571	13.4091	10.188	0.0236164	0.587276	-0.708273	A0A0R4I9N5,Drebrin-like a	-	PF14604,Variant SH3 domain;PF00241,Cofilin/tropomyosin-type actin-binding protein	IPR029923,Drebrin-like protein;IPR029006,ADF-H/Gelsolin-like domain superfamily;IPR002108,Actin-depolymerising factor homology domain;IPR036028,SH3-like domain superfamily;IPR001452,SH3 domain;IPR035717,Drebrin-like protein, SH3 domain	-	GO:0006898,biological_process,receptor-mediated endocytosis;GO:0003779,molecular_function,actin binding;GO:0097178,biological_process,ruffle assembly;GO:0005622,cellular_component,intracellular;GO:0051015,molecular_function,actin filament binding;GO:0007416,biological_process,synapse assembly;GO:0048812,biological_process,neuron projection morphogenesis	-
dbpa	19;19;19;19	10258190;10261585;10270731;10276439	10259479;10261829;10271180;10277445	-;-;-;-	2992	1.05334	1.23881	1.16592	2.39643	2.24931	1.93095	0.00407616	0.280738	-1.01998	F1QKJ7,D site albumin promoter-binding protein a	-	PF07716,Basic region leucine zipper	IPR004827,Basic-leucine zipper domain	KOG3119,Basic region leucine zipper transcription factor;ENOG410YJ8G,-	GO:0006366,biological_process,transcription by RNA polymerase II;GO:0003700,molecular_function,DNA binding transcription factor activity;GO:0045944,biological_process,positive regulation of transcription by RNA polymerase II;GO:0005634,cellular_component,nucleus;GO:0006355,biological_process,regulation of transcription, DNA-templated;GO:0001077,molecular_function,transcriptional activator activit…	-
dcdc2b	13;13;13;13;13;13;13;13;13;13;13;13;13;13;13;13;13;13;13;13	33173737;33173743;33174059;33174085;33175445;33175445;33176812;33176812;33177636;33177636;33177800;33177800;33178044;33179481;33179844;33180132;33180599;33182271;33182569;33184023	33173893;33173893;33174169;33174169;33175643;33175643;33176854;33176854;33177706;33177706;33177864;33177931;33178190;33179520;33179882;33180312;33180705;33182417;33182646;33184308	+;+;+;+;+;+;+;+;+;+;+;+;+;+;+;+;+;+;+;+	1738	1.71071	2.92007	2.43907	0.615207	1.18884	1.66208	0.0316725	0.659549	0.901516	B8A4M4,Doublecortin domain-containing 2B	XP_017214252.1,-;NP_001032778.2,doublecortin domain-containing protein 2B;XP_017214253.1,-	PF03607,oublecortin	IPR003533,Doublecortin domain;IPR036572,Doublecortin domain superfamily	KOG3757,Microtubule assembly protein Doublecortin and related proteins, contain DCX domain;ENOG410ZE6Q,-	GO:0003674,molecular_function,molecular_function;GO:0035556,biological_process,intracellular signal transduction;GO:0048793,biological_process,pronephros development;GO:0007605,biological_process,sensory perception of sound;GO:0005622,cellular_component,intracellular;GO:0035675,biological_process,neuromast hair cell development;GO:0032474,biological_process,otolith morphogenesis	-
ddb2	18;18;18;18;18;18;18;18;18;18;18;18;18;18;18;18;18;18;18;18;18;18;18;18;18;18;18;18;18;18;18;18;18	20479091;20479091;20479108;20479345;20479345;20479345;20479619;20479619;20479619;20480043;20480043;20480043;20482713;20482713;20483918;20484377;20484377;20484377;20486438;20486438;20486438;20486712;20486730;20486730;20486939;20486939;20486939;20489725;20489725;20489725;20489864;20489864;20489864	20479239;20479239;20479239;20479506;20479506;20479506;20479740;20479740;20479740;20480234;20480234;20480234;20482858;20482858;20484084;20484476;20484476;20484476;20486615;20486615;20486615;20486857;20486857;20486857;20487094;20487094;20487094;20489770;20489770;20489770;20490836;20490268;20490268	+;+;+;+;+;+;+;+;+;+;+;+;+;+;+;+;+;+;+;+;+;+;+;+;+;+;+;+;+;+;+;+;+	2537	6.44567	8.31639	11.3135	9.5695	14.2874	12.6218	0.0350708	0.673171	-0.613259	Z4YI04,DNA damage-binding protein 2	NP_001076530.1,DNA damage-binding protein 2	PF00400,WD domain, G-beta repeat	IPR019775,WD40 repeat, conserved site;IPR017986,WD40-repeat-containing domain;IPR036322,WD40-repeat-containing domain superfamily;IPR015943,WD40/YVTN repeat-like-containing domain superfamily;IPR001680,WD40 repeat;IPR033312,DNA damage-binding protein 2	ENOG410XRID,-;KOG4328,WD40 protein	GO:0006281,biological_process,DNA repair;GO:0080008,cellular_component,Cul4-RING E3 ubiquitin ligase complex;GO:0005634,cellular_component,nucleus;GO:0003684,molecular_function,damaged DNA binding	K10140,ko05161,Hepatitis B;K10140,ko03420,Nucleotide excision repair;K10140,ko04120,Ubiquitin mediated proteolysis;K10140,ko04115,p53 signaling pathway
dennd2da	8;8;8;8;8;8;8;8;8;8;8;8;8;8;8;8;8;8;8;8;8;8;8;8;8;8;8;8;8;8;8;8;8;8;8;8;8;8;8;8;8;8;8;8;8;8;8;8;8;8;8;8;8	12951667;12951697;12953763;12953763;12956886;12956886;12957062;12957062;12960160;12960160;12960412;12960412;12960547;12963904;12963904;12963904;12964038;12965961;12965961;12965961;12965961;12966310;12966310;12966310;12966310;12966310;12966477;12966477;12966477;12966477;12966477;12968565;12968565;12968565;12968565;12968565;12971397;12971397;12971397;12971397;12971397;12972080;12974945;12974945;129…	12952061;12952061;12954011;12954011;12956967;12956967;12957112;12957112;12960331;12960331;12960560;12960560;12960560;12964032;12964044;12964044;12964044;12966038;12966038;12966038;12966038;12966379;12966379;12966353;12966379;12966379;12966589;12966586;12966589;12966589;12966589;12968740;12968740;12968740;12968740;12968740;12971492;12971492;12971492;12971492;12971492;12972306;12975022;12975022;129…	-;-;-;-;-;-;-;-;-;-;-;-;-;-;-;-;-;-;-;-;-;-;-;-;-;-;-;-;-;-;-;-;-;-;-;-;-;-;-;-;-;-;-;-;-;-;-;-;-;-;-;-;-	2644	3.71089	3.62328	4.25875	5.92325	6.60901	6.67152	0.006805	0.34618	-0.82338	F1R2R6,DENN/MADD domain-containing 2Da	-	PF02141,NN (AEX-3) domain;PF03455,dDENN domain;PF03456,uDENN domain	IPR001194,cDENN domain;IPR005113,uDENN domain;IPR037516,Tripartite DENN domain;IPR005112,dDENN domain	KOG3569,RAS signaling inhibitor ST5;ENOG410XT3N,-	GO:0005575,cellular_component,cellular_component;GO:0008150,biological_process,biological_process;GO:0003674,molecular_function,molecular_function	-
dfna5a	19;19;19;19;19;19;19;19;19;19	20453534;20454787;20457058;20460367;20460619;20462742;20463011;20469185;20469586;20469766	20453763;20455003;20457250;20460529;20460739;20462870;20463138;20469503;20469659;20470242	+;+;+;+;+;+;+;+;+;+	2051	2.23245	2.66906	3.29404	1.74796	1.15133	1.37847	0.0240232	0.590747	0.837196	E7F9U2,Deafness, autosomal dominant 5 a	XP_005170134.1,non-syndromic hearing impairment protein 5	PF04598,asdermin family	IPR007677,Gasdermin	-	-	-
dgat1a	19;19;19;19;19;19;19;19;19;19;19;19;19;19;19;19;19	1118390;1121705;1121860;1122022;1122186;1124104;1124635;1125868;1125996;1126740;1127256;1127914;1129427;1129582;1132943;1136573;1141394	1119714;1121767;1121947;1122087;1122298;1124148;1124676;1125906;1126099;1126814;1127384;1128019;1129479;1129667;1132983;1136660;1141655	-;-;-;-;-;-;-;-;-;-;-;-;-;-;-;-;-	2725	2.42221	4.5828	2.93302	1.708	2.16641	1.82693	0.0359255	0.678582	0.689324	Q6P3J0,O-acyltransferase	NP_956024.1,diacylglycerol O-acyltransferase 1	PF03062,MBOAT, membrane-bound O-acyltransferase family	IPR004299,Membrane bound O-acyl transferase, MBOAT;IPR014371,Sterol O-acyltransferase, ACAT/DAG/ARE types;IPR027251,Diacylglycerol O-acyltransferase 1	KOG0380,Sterol O-acyltransferase/Diacylglycerol O-acyltransferase;COG5056,Acyl-CoA cholesterol acyltransferase	GO:0019432,biological_process,triglyceride biosynthetic process;GO:0016740,molecular_function,transferase activity;GO:0005783,cellular_component,endoplasmic reticulum;GO:0004144,molecular_function,diacylglycerol O-acyltransferase activity;GO:0016020,cellular_component,membrane;GO:0008374,molecular_function,O-acyltransferase activity;GO:0005789,cellular_component,endoplasmic reticulum membrane;GO:…	K11155,ko00830,Retinol metabolism;K11155,ko04975,Fat digestion and absorption;K11155,ko00561,Glycerolipid metabolism
dgkaa	23;23;23;23;23;23;23;23;23;23;23;23;23;23;23;23;23;23;23;23;23;23;23;23;23;23;23;23;23;23	32312807;32315163;32315463;32315659;32316170;32319597;32319780;32321862;32322045;32323220;32323582;32323743;32324924;32325246;32326241;32326541;32335412;32335808;32336008;32336143;32336194;32337714;32340740;32340740;32345791;32345791;32350504;32350504;32377962;32377962	32313815;32315223;32315580;32315836;32316260;32319661;32319940;32321951;32322130;32323294;32323655;32323829;32325022;32325365;32326329;32326658;32335528;32335882;32336057;32336217;32336217;32337830;32340869;32340869;32345867;32345867;32350602;32350602;32378119;32378161	-;-;-;-;-;-;-;-;-;-;-;-;-;-;-;-;-;-;-;-;-;-;-;-;-;-;-;-;-;-	3461	3.14417	4.86042	4.26136	5.94249	5.25358	6.60611	0.0318474	0.660119	-0.643876	Q1ECW5,Diacylglycerol kinase	NP_001038780.1,diacylglycerol kinase alpha	PF00130,Phorbol esters/diacylglycerol binding domain (C1 domain);PF00781,iacylglycerol kinase catalytic domain;PF00609,iacylglycerol kinase accessory domain;PF13202,hand;PF14513,iacylglycerol kinase N-terminus	IPR017438,Inorganic polyphosphate/ATP-NAD kinase, N-terminal;IPR018247,EF-Hand 1, calcium-binding site;IPR000756,Diacylglycerol kinase, accessory domain;IPR001206,Diacylglycerol kinase, catalytic domain;IPR011992,EF-hand domain pair;IPR029477,Diacylglycerol kinase type I, N-terminal;IPR002048,EF-hand domain;IPR038199,DGK type I, N-terminal domain superfamily;IPR002219,Protein kinase C-like, phorb…	ENOG410XQVB,-;KOG1169,Diacylglycerol kinase	GO:0016301,molecular_function,kinase activity;GO:0016310,biological_process,phosphorylation;GO:0004143,molecular_function,diacylglycerol kinase activity;GO:0035556,biological_process,intracellular signal transduction;GO:0007205,biological_process,protein kinase C-activating G-protein coupled receptor signaling pathway;GO:0016740,molecular_function,transferase activity;GO:0005509,molecular_functio…	K00901,ko00561,Glycerolipid metabolism;K00901,ko05231,Choline metabolism in cancer;K00901,ko04070,Phosphatidylinositol signaling system;K00901,ko04072,Phospholipase D signaling pathway;K00901,ko00564,Glycerophospholipid metabolism
dhx38	7;7;7;7;7;7;7;7;7;7;7;7;7;7;7;7;7;7;7;7;7;7;7;7;7;7;7;7;7;7;7;7;7;7;7;7;7;7;7;7;7;7;7;7;7;7;7;7;7;7;7;7;7;7;7	67525899;67525907;67527735;67527735;67528743;67528743;67529708;67529708;67532202;67532202;67532475;67532475;67534070;67534070;67536346;67536346;67536579;67536579;67537056;67537056;67537253;67537253;67539332;67539332;67541520;67541520;67542313;67542313;67544322;67544322;67544547;67544547;67546649;67546649;67546898;67546898;67547093;67547093;67553092;67553092;67555325;67555325;67555612;67555612;675…	67526053;67526053;67528092;67528092;67528948;67528948;67529869;67529869;67532364;67532364;67532593;67532593;67534149;67534149;67536501;67536501;67536740;67536740;67537163;67537163;67537371;67537371;67539469;67539469;67541706;67541706;67542498;67542498;67544462;67544462;67544657;67544657;67546765;67546765;67547005;67547005;67547205;67547205;67553300;67553300;67555479;67555479;67555767;67555767;675…	+;+;+;+;+;+;+;+;+;+;+;+;+;+;+;+;+;+;+;+;+;+;+;+;+;+;+;+;+;+;+;+;+;+;+;+;+;+;+;+;+;+;+;+;+;+;+;+;+;+;+;+;+;+;+	7509	2.94589	3.18949	4.68683	2.54632	1.63526	2.20997	0.0272312	0.619492	0.655577	F1QND0,DEAH	-	PF00271,Helicase conserved C-terminal domain;PF04408,Helicase associated domain (HA2);PF00270,AD/DEAH box helicase;PF07717,Oligonucleotide/oligosaccharide-binding (OB)-fold	IPR011709,Domain of unknown function DUF1605;IPR014001,Helicase superfamily 1/2, ATP-binding domain;IPR027417,P-loop containing nucleoside triphosphate hydrolase;IPR007502,Helicase-associated domain;IPR011545,DEAD/DEAH box helicase domain;IPR002464,DNA/RNA helicase, ATP-dependent, DEAH-box type, conserved site;IPR001650,Helicase, C-terminal	-	GO:0004386,molecular_function,helicase activity;GO:0004004,molecular_function,ATP-dependent RNA helicase activity;GO:0005737,cellular_component,cytoplasm;GO:0003676,molecular_function,nucleic acid binding;GO:0003723,molecular_function,RNA binding;GO:0005681,cellular_component,spliceosomal complex;GO:0016787,molecular_function,hydrolase activity;GO:0000398,biological_process,mRNA splicing, via spl…	-
dio2	17;17	16865484;16867142	16865971;16868819	+;+	2166	0.219628	0.368573	0.224253	0.754983	0.735888	0.595889	0.0049672	0.30613	-1.45894	Q6PBR8,Iodothyronine deiodinase	NP_997954.3,type II iodothyronine deiodinase	PF00837,Iodothyronine deiodinase	IPR000643,Iodothyronine deiodinase;IPR036249,Thioredoxin-like superfamily;IPR008261,Iodothyronine deiodinase, active site	ENOG410IXX0,-;ENOG4111SVE,-	GO:0000003,biological_process,reproduction;GO:0042446,biological_process,hormone biosynthetic process;GO:0048066,biological_process,developmental pigmentation;GO:0061074,biological_process,regulation of neural retina development;GO:0009725,biological_process,response to hormone;GO:0016491,molecular_function,oxidoreductase activity;GO:0004800,molecular_function,thyroxine 5'-deiodinase activity;GO:…	K17904,ko04919,Thyroid hormone signaling pathway
disc1	13;13;13;13;13;13;13;13;13;13;13;13;13;13;13;13;13;13;13;13;13;13;13;13;13;13;13;13;13;13;13;13;13;13;13;13;13;13;13;13;13;13;13;13;13;13;13;13;13;13;13;13;13;13;13;13;13;13	48766403;48766429;48766552;48766552;48766728;48771834;48784252;48784272;48784273;48784274;48787919;48787919;48787919;48787919;48790642;48790642;48790642;48790642;48801347;48801347;48801347;48801347;48811560;48811560;48811560;48811560;48814916;48814916;48814916;48814916;48816548;48816548;48816548;48816548;48819652;48819652;48819652;48819652;48821119;48821119;48821119;48821119;48823435;48823435;488…	48766730;48766725;48766719;48766722;48766734;48771842;48784389;48784389;48784389;48784389;48787963;48787963;48787963;48787963;48790882;48790882;48790882;48790882;48801407;48801407;48801407;48801407;48811748;48811748;48811748;48811748;48815018;48815018;48815018;48815018;48816602;48816602;48816602;48816602;48819863;48819863;48819863;48819863;48821212;48821212;48821212;48821212;48823588;48823588;488…	-;-;-;-;-;-;-;-;-;-;-;-;-;-;-;-;-;-;-;-;-;-;-;-;-;-;-;-;-;-;-;-;-;-;-;-;-;-;-;-;-;-;-;-;-;-;-;-;-;-;-;-;-;-;-;-;-;-	3249	3.05649	3.86124	3.98218	2.41982	1.12654	1.9863	0.00515475	0.309037	0.888726	A0A0R4IF33,Disrupted in schizophrenia 1	-	-	IPR026081,Disrupted in schizophrenia 1	-	GO:0001755,biological_process,neural crest cell migration;GO:0010001,biological_process,glial cell differentiation;GO:0021854,biological_process,hypothalamus development;GO:0021755,biological_process,eurydendroid cell differentiation;GO:0060351,biological_process,cartilage development involved in endochondral bone morphogenesis;GO:0048701,biological_process,embryonic cranial skeleton morphogenesi…	-
dlx3b	12;12;12	5673443;5674641;5676040	5673924;5674825;5676963	+;+;+	1591	5.0083	4.98194	8.24308	14.1526	14.5082	12.7868	4.07e-05	0.030158	-1.29659	Q6DBS2,Distal-less homeobox gene 3b	NP_571397.2,homeobox protein Dlx3b	PF12413,Homeobox protein distal-less-like N terminal;PF00046,Homeobox domain	IPR009057,Homeobox-like domain superfamily;IPR000047,Helix-turn-helix motif;IPR017970,Homeobox, conserved site;IPR020479,Homeobox domain, metazoa;IPR001356,Homeobox domain;IPR022135,Distal-less-like homeobox protein, N-terminal domain	KOG0850,Transcription factor DLX and related proteins with LIM Zn-binding and HOX domains;ENOG410ZHZR,-	GO:0043565,molecular_function,sequence-specific DNA binding;GO:0006355,biological_process,regulation of transcription, DNA-templated;GO:0003677,molecular_function,DNA binding;GO:0005634,cellular_component,nucleus	-
dlx5a	19;19;19;19;19;19;19;19	41885161;41885272;41885500;41885544;41886081;41886081;41886647;41886647	41885750;41885498;41885541;41885750;41886265;41886265;41887098;41887173	-;-;-;-;-;-;-;-	1302	1.09612	1.4015	2.95061	3.76796	4.44346	3.02116	0.00447603	0.290662	-1.17115	Q5XJL9,Distal-less homeobox gene 5a	NP_571381.2,homeobox protein Dlx5a	PF12413,Homeobox protein distal-less-like N terminal;PF00046,Homeobox domain	IPR009057,Homeobox-like domain superfamily;IPR000047,Helix-turn-helix motif;IPR017970,Homeobox, conserved site;IPR020479,Homeobox domain, metazoa;IPR001356,Homeobox domain;IPR022135,Distal-less-like homeobox protein, N-terminal domain	KOG0850,Transcription factor DLX and related proteins with LIM Zn-binding and HOX domains;ENOG410ZHZR,-	GO:0006355,biological_process,regulation of transcription, DNA-templated;GO:0043565,molecular_function,sequence-specific DNA binding;GO:0003677,molecular_function,DNA binding;GO:0005634,cellular_component,nucleus	K18489,ko04550,Signaling pathways regulating pluripotency of stem cells
DNAJA4	25;25;25;25;25;25;25;25;25;25	33833850;33834422;33835208;33836021;33836163;33836226;33836879;33838556;33840853;33842264	33833909;33834567;33835382;33836127;33836184;33836269;33836921;33838837;33840953;33842488	+;+;+;+;+;+;+;+;+;+	1205	6.06979	6.24655	7.07251	16.2329	25.1815	14.9446	4.69e-05	0.0309436	-1.64205	E7FDL8,DnaJ heat shock protein family	-	PF01556,naJ C terminal domain;PF00226,naJ domain	IPR002939,Chaperone DnaJ, C-terminal;IPR036869,Chaperone J-domain superfamily;IPR018253,DnaJ domain, conserved site;IPR008971,HSP40/DnaJ peptide-binding;IPR001623,DnaJ domain	COG0484,DnaJ-class molecular chaperone with C-terminal Zn finger domain;KOG0712,Molecular chaperone (DnaJ superfamily)	GO:0005829,cellular_component,cytosol;GO:0006457,biological_process,protein folding;GO:0051082,molecular_function,unfolded protein binding	-
dnajb1b	1;1;1;1;1	55068227;55070668;55070668;55071382;55072019	55069060;55071236;55071236;55071557;55072557	-;-;-;-;-	2118	4.1552	6.21927	5.52488	7.51306	8.94716	10.0115	0.00524813	0.309037	-0.846778	B8JM56,DnaJ	-	PF01556,naJ C terminal domain;PF00226,naJ domain	IPR002939,Chaperone DnaJ, C-terminal;IPR036869,Chaperone J-domain superfamily;IPR018253,DnaJ domain, conserved site;IPR008971,HSP40/DnaJ peptide-binding;IPR001623,DnaJ domain	COG0484,DnaJ-class molecular chaperone with C-terminal Zn finger domain;KOG0714,Molecular chaperone (DnaJ superfamily)	GO:0002088,biological_process,lens development in camera-type eye;GO:0006457,biological_process,protein folding;GO:0051082,molecular_function,unfolded protein binding;GO:0005575,cellular_component,cellular_component	-
dnal4a	3;3;3;3	24381411;24383566;24385827;24386108	24381478;24383648;24385910;24387948	+;+;+;+	2076	0.658804	0.549359	1.12733	0.36356	0.284367	0.35527	0.0277121	0.624575	1.10854	Q6DEH4,Dynein, axonemal, light chain 4a	NP_001003603.1,dynein light chain 4, axonemal	PF01221,ynein light chain type 1	IPR001372,Dynein light chain, type 1/2;IPR037177,Dynein light chain superfamily	ENOG4111NK2,-;KOG3430,Dynein light chain type 1	GO:0051959,molecular_function,dynein light intermediate chain binding;GO:0008092,molecular_function,cytoskeletal protein binding;GO:0045505,molecular_function,dynein intermediate chain binding;GO:0007017,biological_process,microtubule-based process;GO:2000582,biological_process,positive regulation of ATP-dependent microtubule motor activity, plus-end-directed;GO:0030286,cellular_component,dynein …	K10412,ko05016,Huntington's disease
dnmt3ba	8;8;8;8;8;8;8;8;8;8;8;8;8;8;8;8;8;8;8;8;8;8;8;8;8;8;8;8;8;8;8;8;8;8;8;8;8;8;8;8;8;8;8;8;8;8;8;8;8;8;8;8;8;8;8;8;8;8;8;8;8;8;8;8;8;8;8;8;8;8;8;8;8;8;8;8;8;8;8;8;8;8;8;8;8;8;8;8;8;8;8;8;8;8;8;8;8;8;8;8;8	23334255;23335025;23335025;23335025;23336785;23336785;23336785;23336788;23337007;23337007;23337007;23337007;23339519;23339519;23339519;23339519;23339879;23339879;23339879;23339879;23341836;23341836;23341836;23341836;23342706;23342706;23343078;23343078;23343078;23343078;23344582;23348001;23348001;23348001;23348001;23349469;23349469;23349469;23349469;23349899;23349899;23349899;23349899;23350097;233…	23335059;23335059;23335059;23335059;23336914;23336914;23336914;23336914;23337152;23337152;23337152;23337152;23339717;23339717;23339717;23339717;23341599;23341599;23341599;23341599;23342004;23342004;23342004;23342004;23342774;23342774;23343142;23343142;23343142;23343142;23344713;23348066;23348066;23348066;23348066;23349618;23349618;23349618;23349618;23350006;23350006;23350006;23350006;23350226;233…	+;+;+;+;+;+;+;+;+;+;+;+;+;+;+;+;+;+;+;+;+;+;+;+;+;+;+;+;+;+;+;+;+;+;+;+;+;+;+;+;+;+;+;+;+;+;+;+;+;+;+;+;+;+;+;+;+;+;+;+;+;+;+;+;+;+;+;+;+;+;+;+;+;+;+;+;+;+;+;+;+;+;+;+;+;+;+;+;+;+;+;+;+;+;+;+;+;+;+;+;+	7405	0.0883331	0.177115	0.24449	0.29728	0.215251	0.381801	0.037575	0.686177	-0.926607	E7F6H4,DNA	XP_017212766.1,-;XP_005167049.1,DNA (cytosine-5-)-methyltransferase 3 beta, duplicate a isoform X1;XP_005167050.1,-	PF00145,C-5 cytosine-specific DNA methylase;PF00307,Calponin homology (CH) domain;PF00855,PWWP domain	IPR001525,C-5 cytosine methyltransferase;IPR001715,Calponin homology domain;IPR018117,DNA methylase, C-5 cytosine-specific, active site;IPR036872,CH domain superfamily;IPR029063,S-adenosyl-L-methionine-dependent methyltransferase;IPR025766,ADD domain;IPR000313,PWWP domain	ENOG410XQ4Y,-;ENOG410IGHW,-	GO:0032259,biological_process,methylation;GO:0008168,molecular_function,methyltransferase activity;GO:0016740,molecular_function,transferase activity;GO:0006306,biological_process,DNA methylation	-
dnph1	13;13;13;13;13;13;13;13	4089833;4089833;4092437;4092437;4092806;4092806;4095237;4095265	4090099;4090099;4092547;4092547;4092871;4092871;4095459;4095459	-;-;-;-;-;-;-;-	667	1.51558	1.45337	1.25786	3.77187	3.00926	1.93508	0.0169928	0.510214	-1.12305	A0A060YEQ1,2'-deoxynucleoside 5'-phosphate N-hydrolase 1	-	PF05014,Nucleoside 2-deoxyribosyltransferase	IPR007710,Nucleoside 2-deoxyribosyltransferase;IPR028607,2-deoxynucleoside 5-phosphate N-hydrolase 1, DNPH1	-	GO:0016798,molecular_function,hydrolase activity, acting on glycosyl bonds;GO:0009159,biological_process,deoxyribonucleoside monophosphate catabolic process;GO:0016787,molecular_function,hydrolase activity;GO:0050144,molecular_function,nucleoside deoxyribosyltransferase activity;GO:0009116,biological_process,nucleoside metabolic process;GO:0005737,cellular_component,cytoplasm;GO:0070694,molecular…	-
dok1a	1;1;1;1;1;1;1;1	40775558;40776523;40776708;40778401;40778401;40778900;40778900;40781164	40775717;40776822;40776822;40778473;40778473;40779072;40779257;40782074	+;+;+;+;+;+;+;+	1802	1.08897	1.04427	0.661625	1.88478	1.60527	1.29608	0.0460266	0.741468	-0.847114	F6P620,Docking protein 1a	XP_687576.4,docking protein 2	PF02174,PTB domain (IRS-1 type)	IPR002404,IRS-type PTB domain;IPR001849,Pleckstrin homology domain;IPR011993,PH-like domain superfamily	KOG4047,Docking protein 1 (p62dok);ENOG410XS2S,-	-	K14752,ko05162,Measles
dot1l	22;22;22;22;22;22;22;22;22;22;22;22;22;22;22;22;22;22;22;22;22;22;22;22;22;22;22;22;22;22;22;22;22;22;22;22;22;22;22;22;22;22;22;22;22;22;22;22;22;22;22;22;22;22;22	20757739;20763524;20763887;20764218;20764218;20765903;20765903;20766728;20766728;20769343;20769398;20769505;20769505;20772103;20772103;20772279;20772279;20776358;20776358;20776585;20776585;20776827;20776827;20780462;20780462;20780884;20780884;20781385;20781385;20783723;20783723;20783919;20783919;20784148;20784148;20786903;20786903;20787270;20787270;20787467;20787467;20787606;20787606;20787750;207…	20758397;20764126;20764118;20764282;20764282;20766111;20766111;20767177;20767293;20769415;20769415;20769651;20769651;20772205;20772205;20772730;20772730;20776477;20776477;20776722;20776722;20776928;20776928;20780553;20780553;20780997;20780997;20781610;20781613;20783815;20783815;20783960;20783960;20784254;20784254;20786971;20786971;20787349;20787349;20787522;20787522;20787668;20787668;20787844;207…	-;-;-;-;-;-;-;-;-;-;-;-;-;-;-;-;-;-;-;-;-;-;-;-;-;-;-;-;-;-;-;-;-;-;-;-;-;-;-;-;-;-;-;-;-;-;-;-;-;-;-;-;-;-;-	5233	0.863612	1.08969	1.75516	0.564897	0.214343	0.681211	0.0112389	0.427583	1.22944	F1Q4W7,Histone-lysine N-methyltransferase, H3 lysine-79 specific	XP_005170591.1,histone-lysine N-methyltransferase, H3 lysine-79 specific isoform X1	PF08123,Histone methylation protein DOT1	IPR030445,Histone H3-K79 methyltransferase;IPR025789,Histone-lysine N-methyltransferase DOT1 domain;IPR029063,S-adenosyl-L-methionine-dependent methyltransferase	KOG3924,Putative protein methyltransferase involved in meiosis and transcriptional silencing (Dot1);ENOG410XSYC,-	GO:0060729,biological_process,intestinal epithelial structure maintenance;GO:0034729,biological_process,histone H3-K79 methylation;GO:0031151,molecular_function,histone methyltransferase activity (H3-K79 specific);GO:0006348,biological_process,chromatin silencing at telomere;GO:0060070,biological_process,canonical Wnt signaling pathway;GO:2000677,biological_process,regulation of transcription reg…	K11427,ko00310,Lysine degradation;K11427,ko05202,Transcriptional misregulation in cancer
dram2a	8;8;8;8;8;8;8;8	12938258;12943229;12943502;12944199;12944369;12945082;12947104;12951310	12938388;12943296;12943644;12944546;12944570;12945164;12947196;12953356	+;+;+;+;+;+;+;+	2937	1.55899	1.16493	1.24789	1.79886	2.33163	2.34379	0.0256008	0.605343	-0.784104	B8JLM1,DNA-damage-regulated autophagy modulator 2a	-	PF10277,rag1/DRAM/Sfk1 family	IPR019402,Frag1/DRAM/Sfk1;IPR032990,DNA damage-regulated autophagy modulator protein 2	ENOG4111KNB,-;KOG4320,Uncharacterized conserved protein	GO:0010506,biological_process,regulation of autophagy;GO:0007601,biological_process,visual perception;GO:0016021,cellular_component,integral component of membrane;GO:0016020,cellular_component,membrane	-
dsc2l	20;20;20;20;20;20;20;20;20;20;20;20;20;20;20;20;20;20;20;20;20;20;20;20;20;20;20;20;20;20;20;20;20	7272071;7272555;7277692;7277692;7278073;7278073;7280207;7280207;7281777;7281777;7281981;7283952;7283952;7286255;7286255;7289898;7289898;7291874;7291874;7292149;7292149;7293648;7293648;7293877;7293877;7297770;7297770;7297974;7297974;7300679;7300679;7303629;7303629	7274649;7274649;7277976;7277976;7278188;7278188;7280443;7280443;7281998;7281890;7281998;7284094;7284094;7286502;7286502;7290083;7290083;7292008;7292008;7292303;7292303;7293789;7293789;7294032;7294032;7297883;7297883;7298164;7298164;7300769;7300769;7303958;7304010	-;-;-;-;-;-;-;-;-;-;-;-;-;-;-;-;-;-;-;-;-;-;-;-;-;-;-;-;-;-;-;-;-	5382	6.83916	6.83391	4.75048	14.5729	11.3199	9.7754	0.00250109	0.222659	-1.01047	F1QSQ0,Desmocollin 2-like	-	PF08758,Cadherin prodomain like;PF00028,Cadherin domain;PF01049,Cadherin cytoplasmic region	IPR002126,Cadherin;IPR014868,Cadherin prodomain;IPR027397,Catenin binding domain superfamily;IPR009123,Desmoglein;IPR000233,Cadherin, cytoplasmic domain;IPR009122,Desmosomal cadherin;IPR015919,Cadherin-like;IPR020894,Cadherin conserved site	ENOG410XQHI,-;KOG3594,FOG: Cadherin repeats	GO:0055113,biological_process,epiboly involved in gastrulation with mouth forming second;GO:0007155,biological_process,cell adhesion;GO:0007507,biological_process,heart development;GO:0002159,biological_process,desmosome assembly;GO:0007156,biological_process,homophilic cell adhesion via plasma membrane adhesion molecules;GO:0005509,molecular_function,calcium ion binding;GO:0060027,biological_pro…	-
dsg2.1	20;20;20;20;20;20;20;20;20;20;20;20;20;20;20;20;20;20;20;20;20;20;20;20;20;20;20;20;20;20;20	7337612;7337748;7337934;7341323;7341323;7341323;7343207;7343207;7343480;7343480;7344746;7344746;7345145;7345145;7345368;7345368;7348277;7348277;7348745;7348745;7352545;7352751;7352751;7353579;7353579;7358031;7358031;7359031;7359031;7359416;7359416	7338095;7338095;7338095;7341451;7341451;7341451;7343368;7343368;7343621;7343621;7344909;7344909;7345276;7345276;7345553;7345553;7348671;7348671;7348891;7348887;7352546;7352972;7352972;7353818;7353818;7358149;7358149;7359327;7359327;7360774;7361832	+;+;+;+;+;+;+;+;+;+;+;+;+;+;+;+;+;+;+;+;+;+;+;+;+;+;+;+;+;+;+	5238	10.8984	11.3002	10.4619	25.7203	20.963	16.2396	0.000386234	0.0828541	-1.02101	H2EQR6,Desmocollin a	NP_001243566.1,desmoglein 2, tandem duplicate 1 precursor	PF00028,Cadherin domain;PF01049,Cadherin cytoplasmic region	IPR002126,Cadherin;IPR015919,Cadherin-like;IPR027397,Catenin binding domain superfamily;IPR000233,Cadherin, cytoplasmic domain;IPR009122,Desmosomal cadherin;IPR020894,Cadherin conserved site	-	GO:0002159,biological_process,desmosome assembly;GO:0007155,biological_process,cell adhesion;GO:0016020,cellular_component,membrane;GO:0007156,biological_process,homophilic cell adhesion via plasma membrane adhesion molecules;GO:0005509,molecular_function,calcium ion binding;GO:0060027,biological_process,convergent extension involved in gastrulation;GO:0005886,cellular_component,plasma membrane;G…	K07597,ko05412,Arrhythmogenic right ventricular cardiomyopathy (ARVC)
dspa	2;2;2;2;2;2;2;2;2;2;2;2;2;2;2;2;2;2;2;2;2;2;2;2;2;2;2;2;2;2;2;2;2;2;2;2;2;2;2;2;2;2;2;2;2;2;2;2;2;2	1767465;1767583;1773857;1773857;1774034;1774034;1775899;1775899;1791102;1791102;1791569;1791569;1793981;1793981;1796394;1796394;1797530;1797530;1797840;1797840;1798911;1798911;1799804;1799804;1800050;1800050;1800407;1800407;1801388;1801461;1806846;1806846;1807324;1807324;1809700;1809700;1811107;1811107;1813016;1813016;1813243;1813243;1813457;1813457;1814771;1814771;1816179;1816901;1816901;1816901	1767927;1767927;1773947;1773947;1774155;1774155;1776091;1776091;1791227;1791227;1791628;1791628;1794148;1794148;1796498;1796498;1797625;1797625;1797965;1797965;1799063;1799063;1799958;1799958;1800176;1800176;1800600;1800593;1801686;1801686;1807024;1807024;1807462;1807462;1809893;1809893;1811269;1811269;1813099;1813099;1813350;1813350;1813555;1813555;1816597;1815268;1816597;1819378;1817702;1819985	+;+;+;+;+;+;+;+;+;+;+;+;+;+;+;+;+;+;+;+;+;+;+;+;+;+;+;+;+;+;+;+;+;+;+;+;+;+;+;+;+;+;+;+;+;+;+;+;+;+	8356	17.5632	21.6261	24.499	32.9383	26.8609	30.7161	0.0173095	0.511114	-0.609672	F1RBA4,Desmoplakin a	-	PF00681,Plectin repeat	IPR035915,Plakin repeat superfamily;IPR018159,Spectrin/alpha-actinin;IPR001101,Plectin repeat;IPR028462,Desmoplakin	COG5069,Ca2+-binding actin-bundling protein fimbrin/plastin (EF-Hand superfamily);KOG0516,Dystonin, GAS (Growth-arrest-specific protein), and related proteins	GO:0098609,biological_process,cell-cell adhesion;GO:0005856,cellular_component,cytoskeleton;GO:0030054,cellular_component,cell junction;GO:0050839,molecular_function,cell adhesion molecule binding	-
dusp1	14;14;14;14;14;14;14;14;14	15454690;15455930;15456551;15456905;15456905;15457216;15457216;15457216;15457509	15456069;15456069;15457124;15457124;15457124;15457356;15457400;15457364;15458085	-;-;-;-;-;-;-;-;-	2716	3.87525	6.25662	4.25966	9.17039	5.30355	5.97419	0.0495303	0.748631	-0.592414	A0A0R4IS50,Dual specificity protein phosphatase	-	PF00581,Rhodanese-like domain;PF00782,ual specificity phosphatase, catalytic domain	IPR008343,Mitogen-activated protein (MAP) kinase phosphatase;IPR036873,Rhodanese-like domain superfamily;IPR029021,Protein-tyrosine phosphatase-like;IPR000387,Tyrosine specific protein phosphatases domain;IPR000340,Dual specificity phosphatase, catalytic domain;IPR003595,Protein-tyrosine phosphatase, catalytic;IPR001763,Rhodanese-like domain;IPR020422,Dual specificity protein phosphatase domain;I…	-	GO:0008138,molecular_function,protein tyrosine/serine/threonine phosphatase activity;GO:0004721,molecular_function,phosphoprotein phosphatase activity;GO:0004725,molecular_function,protein tyrosine phosphatase activity;GO:0035335,biological_process,peptidyl-tyrosine dephosphorylation;GO:0000188,biological_process,inactivation of MAPK activity;GO:0006470,biological_process,protein dephosphorylatio…	-
dysf	7;7;7;7;7;7;7;7;7;7;7;7;7;7;7;7;7;7;7;7;7;7;7;7;7;7;7;7;7;7;7;7;7;7;7;7;7;7;7;7;7;7;7;7;7;7;7;7;7;7;7;7;7;7;7;7;7;7;7;7;7;7;7;7;7;7;7;7;7;7;7;7;7;7;7;7;7;7;7;7;7;7;7;7;7;7;7;7;7;7;7;7;7;7;7;7;7;7;7;7;7;7;7;7;7;7;7;7;7;7;7;7;7;7;7;7;7;7;7;7;7;7;7;7;7;7;7;7;7;7;7;7;7;7;7;7;7;7;7;7;7;7;7;7;7;7;7;7;7;7;7;7;7;7;7;7;7;7;7;7;7;7;7;7;7;7	25287118;25287118;25289798;25291992;25291992;25291992;25292282;25292282;25292282;25293583;25293583;25293583;25295362;25295362;25295362;25301392;25301392;25301392;25301819;25301819;25301819;25301993;25301993;25301993;25303418;25303418;25303418;25305933;25305933;25305933;25308632;25308632;25308632;25309091;25309091;25309091;25309767;25309767;25309767;25311956;25311956;25311956;25315122;25315122;253…	25290056;25290056;25290056;25292139;25292139;25292139;25292391;25292391;25292391;25293755;25293755;25293755;25295461;25295461;25295461;25301533;25301533;25301533;25301914;25301914;25301914;25302081;25302081;25302081;25303557;25303557;25303557;25306075;25306075;25306075;25308802;25308802;25308802;25309182;25309182;25309182;25309922;25309922;25309922;25312084;25312084;25312084;25315220;25315220;253…	-;-;-;-;-;-;-;-;-;-;-;-;-;-;-;-;-;-;-;-;-;-;-;-;-;-;-;-;-;-;-;-;-;-;-;-;-;-;-;-;-;-;-;-;-;-;-;-;-;-;-;-;-;-;-;-;-;-;-;-;-;-;-;-;-;-;-;-;-;-;-;-;-;-;-;-;-;-;-;-;-;-;-;-;-;-;-;-;-;-;-;-;-;-;-;-;-;-;-;-;-;-;-;-;-;-;-;-;-;-;-;-;-;-;-;-;-;-;-;-;-;-;-;-;-;-;-;-	9773	1.43595	1.65708	1.98805	1.15842	0.900046	1.00623	0.0384685	0.695363	0.629416	E7F4H1,Dysferlin	XP_005172350.1,dysferlin isoform X8	PF16165,erlin C-terminus;PF08165,erA (NUC095) domain;PF08151,erI (NUC094) domain;PF00168,C2 domain;PF08150,erB (NUC096) domain	IPR006614,Peroxin/Ferlin domain;IPR032362,Ferlin, C-terminal domain;IPR029998,Dysferlin;IPR012968,FerIin domain;IPR037722,Ferlin, third C2 domain;IPR037720,Ferlin, second C2 domain;IPR037724,Ferlin, fifth C2 domain;IPR037723,Ferlin, fourth C2 domain;IPR037726,Ferlin, first C2 domain;IPR000008,C2 domain;IPR012560,Ferlin A-domain;IPR035892,C2 domain superfamily;IPR012561,Ferlin B-domain;IPR037721,F…	ENOG410XPT2,-;KOG1326,Membrane-associated protein FER-1 and related ferlins, contain multiple C2 domains	GO:0030315,cellular_component,T-tubule;GO:0001778,biological_process,plasma membrane repair;GO:0071433,biological_process,cell wall repair;GO:0042383,cellular_component,sarcolemma;GO:0033292,biological_process,T-tubule organization;GO:0016020,cellular_component,membrane;GO:0016021,cellular_component,integral component of membrane;GO:0048644,biological_process,muscle organ morphogenesis	-
ecel1	15;15;15;15;15;15;15;15;15;15;15;15;15;15;15;15	47587049;47590692;47593912;47598320;47611345;47617545;47617787;47617937;47619690;47623211;47625220;47626926;47628283;47628616;47628959;47629900	47587167;47590802;47594004;47598444;47611567;47617643;47617861;47618040;47619748;47623262;47625287;47627050;47628348;47628711;47629035;47632151	+;+;+;+;+;+;+;+;+;+;+;+;+;+;+;+	3744	0.476476	0.639686	0.872768	1.10874	1.00914	1.03421	0.0488753	0.746974	-0.776405	E7FE30,Endothelin-converting enzyme-like 1	-	PF01431,Peptidase family M13;PF05649,Peptidase family M13	IPR000718,Peptidase M13;IPR029736,Endothelin-converting enzyme-like 1;IPR024079,Metallopeptidase, catalytic domain superfamily;IPR018497,Peptidase M13, C-terminal domain;IPR008753,Peptidase M13, N-terminal domain	KOG3624,M13 family peptidase;COG3590,Predicted metalloendopeptidase	GO:0008237,molecular_function,metallopeptidase activity;GO:0007218,biological_process,neuropeptide signaling pathway;GO:0004222,molecular_function,metalloendopeptidase activity;GO:0006508,biological_process,proteolysis	-
ecrg4a	9;9;9;9;9	6393905;6393934;6399209;6399586;6402569	6394550;6394550;6399372;6399630;6402748	-;-;-;-;-	1035	11.2034	16.5836	14.8044	23.3961	17.1685	19.2402	0.0493776	0.747877	-0.588595	F1R4S5,Esophageal cancer-related gene 4a	-	PF15187,Oesophageal cancer-related gene 4	IPR028173,Augurin	ENOG4111P5H,-;ENOG410IXRD,-	-	-
egln2	15;15;15;15;15;15	8359529;8360559;8400511;8401708;8403185;8405388	8359865;8361795;8400630;8401844;8403252;8406926	+;+;+;+;+;+	3438	0.795624	1.45959	1.7853	0.365887	0.377766	0.875981	0.012431	0.446238	1.18092	E7F8S1,Egl-9 family hypoxia-inducible factor 2	XP_688016.4,egl nine homolog 2	PF13640,2OG-Fe(II) oxygenase superfamily	IPR005123,Oxoglutarate/iron-dependent dioxygenase;IPR006620,Prolyl 4-hydroxylase, alpha subunit	KOG3710,EGL-Nine (EGLN) protein;ENOG410ZHZN,-	GO:0031418,molecular_function,L-ascorbic acid binding;GO:0016705,molecular_function,oxidoreductase activity, acting on paired donors, with incorporation or reduction of molecular oxygen;GO:0046872,molecular_function,metal ion binding;GO:0016491,molecular_function,oxidoreductase activity;GO:0005506,molecular_function,iron ion binding;GO:0055114,biological_process,oxidation-reduction process	K09592,ko04066,HIF-1 signaling pathway;K09592,ko05211,Renal cell carcinoma;K09592,ko05200,Pathways in cancer
ehbp1l1a	7;7;7;7;7;7;7;7;7;7;7;7;7;7;7;7;7;7;7;7;7;7;7;7;7;7;7;7;7;7;7;7;7;7;7;7;7;7;7;7;7;7;7;7;7;7;7;7;7;7	17740667;17760423;17762527;17763348;17764161;17765775;17765783;17767926;17770510;17773599;17776025;17778344;17781586;17785299;17785299;17785451;17785451;17788782;17791626;17794065;17795985;17798530;17798893;17800094;17801942;17804264;17805503;17805503;17805826;17805826;17806618;17806700;17806700;17808257;17808257;17808257;17808967;17808967;17811049;17811049;17811260;17811260;17814375;17814375;178…	17741029;17760480;17762622;17763401;17764339;17765914;17765914;17767991;17770749;17773802;17776249;17778790;17781801;17785358;17785358;17785582;17785604;17789195;17793968;17794130;17798425;17798578;17799093;17800582;17805085;17805085;17805746;17805746;17805980;17805980;17806748;17806748;17806748;17808678;17808787;17808787;17809018;17809018;17811092;17811092;17811371;17811371;17814474;17814474;178…	+;+;+;+;+;+;+;+;+;+;+;+;+;+;+;+;+;+;+;+;+;+;+;+;+;+;+;+;+;+;+;+;+;+;+;+;+;+;+;+;+;+;+;+;+;+;+;+;+;+	17460	14.8048	14.8731	17.1698	9.80542	7.7056	9.60295	0.00628281	0.336944	0.700946	A0A1D5NSS9,EH domain-binding protein 1-like 1a	-	-	IPR001715,Calponin homology domain;IPR029944,EH domain-binding protein 1;IPR022735,Domain of unknown function DUF3585;IPR036872,CH domain superfamily;IPR019448,EEIG1/EHBP1 N-terminal domain	-	GO:0005575,cellular_component,cellular_component;GO:0003674,molecular_function,molecular_function;GO:0008150,biological_process,biological_process	-
eif4e2	2;2;2;2;2;2;2;2	45263738;45264710;45268047;45276955;45279346;45279562;45279779;45282486	45264592;45264790;45268183;45277107;45279450;45279696;45279890;45282612	-;-;-;-;-;-;-;-	1705	5.05708	6.88964	6.1121	10.4027	7.68661	9.84108	0.0173273	0.511114	-0.723869	A1L200,Eukaryotic translation initiation factor 4E class II 2A	NP_001014815.2,eukaryotic translation initiation factor 4E type 2	PF01652,ukaryotic initiation factor 4E	IPR023398,Translation Initiation factor eIF- 4e-like;IPR001040,Translation Initiation factor eIF- 4e;IPR019770,Eukaryotic translation initiation factor 4E (eIF-4E), conserved site	COG5053,Translation initiation factor 4E (eIF-4E);KOG1669,Predicted mRNA cap-binding protein related to eIF-4E	GO:0005737,cellular_component,cytoplasm;GO:0003723,molecular_function,RNA binding;GO:0006413,biological_process,translational initiation;GO:0003743,molecular_function,translation initiation factor activity;GO:0006412,biological_process,translation	K03259,ko03013,RNA transport;K03259,ko04910,Insulin signaling pathway;K03259,ko04151,PI3K-Akt signaling pathway;K03259,ko04211,Longevity regulating pathway;K03259,ko01521,EGFR tyrosine kinase inhibitor resistance;K03259,ko04066,HIF-1 signaling pathway;K03259,ko04150,mTOR signaling pathway
elna	15;15;15;15;15;15;15;15;15;15;15;15;15;15;15;15;15;15;15;15;15;15;15;15;15;15;15;15;15;15;15;15;15;15;15;15;15;15;15;15;15;15;15;15;15;15;15;15;15;15;15;15;15;15;15;15	357448;359563;359751;361296;362141;362833;364862;365264;365475;365958;368474;368596;368858;368987;369481;369721;371147;371954;372826;372973;373134;373400;373543;374651;374828;375214;375484;375861;376372;376948;377479;377864;378746;379066;379415;379777;380244;380389;380605;380808;381016;381759;381921;382798;382961;383089;384415;385603;385791;386426;386539;386730;395506;396775;397008;413318	357598;359619;359783;361331;362176;362886;364915;365341;365504;365984;368515;368739;368890;369079;369513;369780;371179;372007;372885;373005;373205;373432;373605;374716;374863;375345;375528;375944;376416;377052;377523;378016;378790;379191;379459;379869;380288;380463;380649;380921;381066;381842;381959;382875;382990;383151;384459;385698;385826;386449;386646;386810;395565;396813;397088;413825	-;-;-;-;-;-;-;-;-;-;-;-;-;-;-;-;-;-;-;-;-;-;-;-;-;-;-;-;-;-;-;-;-;-;-;-;-;-;-;-;-;-;-;-;-;-;-;-;-;-;-;-;-;-;-;-	4031	14.9583	25.152	35.339	18.3492	11.0131	15.8267	0.0288559	0.633513	0.609422	A0A0R4IWM2,Elastin a	NP_001073532.2,elastin a precursor	-	IPR003979,Tropoelastin	-	GO:0005578,,;GO:0008150,biological_process,biological_process;GO:0005201,molecular_function,extracellular matrix structural constituent	K14211,ko04974,Protein digestion and absorption
elovl6l	13;13;13;13;13;13	21536071;21537899;21538802;21538802;21541164;21541388	21537948;21537948;21538953;21539510;21541295;21541681	-;-;-;-;-;-	3013	0.177623	0.302813	0.439668	0.584495	0.607392	0.652763	0.0183272	0.522104	-1.11472	B8JK95,Elongation of very long chain fatty acids protein 6	-	PF01151,NS1/SUR4 family	IPR030457,ELO family, conserved site;IPR033675,Elongation of very long chain fatty acids protein 6;IPR002076,ELO family	ENOG410Z3FZ,-;KOG3072,Long chain fatty acid elongase	GO:0006631,biological_process,fatty acid metabolic process;GO:0006629,biological_process,lipid metabolic process;GO:0030148,biological_process,sphingolipid biosynthetic process;GO:0102338,molecular_function,3-oxo-lignoceronyl-CoA synthase activity;GO:0102337,molecular_function,3-oxo-cerotoyl-CoA synthase activity;GO:0034625,biological_process,fatty acid elongation, monounsaturated fatty acid;GO:0…	-
enah	20;20;20;20;20;20;20;20;20;20;20;20;20;20;20;20;20;20;20;20;20;20;20;20;20;20;20;20;20;20;20;20;20;20;20;20;20;20;20;20;20;20;20;20;20;20;20;20;20;20;20;20;20	36517059;36517068;36517068;36518779;36521342;36521342;36521342;36521342;36521534;36522053;36522053;36522053;36527510;36528021;36528021;36528021;36530325;36530325;36530325;36530517;36530517;36530517;36531323;36531323;36531323;36534363;36534363;36534363;36536741;36536741;36546403;36546403;36546403;36588114;36588117;36588117;36588117;36614007;36619738;36619930;36619930;36619930;36619930;36631590;366…	36519457;36519457;36519457;36519457;36521399;36521399;36521399;36521399;36521809;36522137;36522137;36522137;36527569;36528087;36528087;36528087;36530376;36530376;36530376;36530565;36530565;36530565;36531459;36531459;36531459;36534694;36534694;36534694;36537469;36537469;36546764;36546764;36546764;36588189;36588189;36588189;36588189;36614429;36620107;36620107;36620107;36620107;36620107;36631755;366…	-;-;-;-;-;-;-;-;-;-;-;-;-;-;-;-;-;-;-;-;-;-;-;-;-;-;-;-;-;-;-;-;-;-;-;-;-;-;-;-;-;-;-;-;-;-;-;-;-;-;-;-;-	6433	20.8721	22.4708	26.839	15.1251	14.6829	13.1942	0.0192543	0.538061	0.608058	Q5TZC8,Enabled homolog	NP_001038493.1,protein enabled homolog isoform 2	PF00568,WH1 domain;PF08776,VASP tetramerisation domain	IPR038023,VASP tetramerisation domain superfamily;IPR014885,VASP tetramerisation;IPR000156,Ran binding domain;IPR011993,PH-like domain superfamily;IPR000697,WH1/EVH1 domain	KOG4590,Signal transduction protein Enabled, contains WH1 domain;ENOG41101TS,-	GO:0046907,biological_process,intracellular transport;GO:0003674,molecular_function,molecular_function;GO:0005622,cellular_component,intracellular	-
entpd5a	17;17;17;17;17;17;17;17;17;17;17;17;17;17;17;17;17;17;17;17;17;17;17;17;17;17;17	44916642;44917711;44918428;44918428;44920800;44920800;44920939;44920939;44922003;44922003;44922189;44922189;44922662;44922662;44922882;44922882;44923656;44923656;44924146;44924146;44924688;44924688;44925314;44925314;44926121;44926121;44926270	44918249;44918249;44918543;44918543;44920856;44920856;44921082;44921082;44922104;44922104;44922250;44922250;44922741;44922741;44922970;44922970;44923691;44923691;44924221;44924221;44924831;44924831;44925393;44925393;44926252;44927048;44926354	-;-;-;-;-;-;-;-;-;-;-;-;-;-;-;-;-;-;-;-;-;-;-;-;-;-;-	3522	0.236371	0.680007	1.41675	2.98229	2.39692	2.21625	0.00555063	0.318374	-1.8438	E7F8A7,Ectonucleoside triphosphate diphosphohydrolase 5a	XP_684862.2,ectonucleoside triphosphate diphosphohydrolase 5	PF01150,A1/CD39 (nucleoside phosphatase) family	IPR000407,Nucleoside phosphatase GDA1/CD39	KOG1385,Nucleoside phosphatase;COG5371,Golgi nucleoside diphosphatase	GO:0030282,biological_process,bone mineralization;GO:0016787,molecular_function,hydrolase activity;GO:0055062,biological_process,phosphate ion homeostasis	K01511,ko00230,Purine metabolism;K01511,ko00240,Pyrimidine metabolism
entpd8	6;6;6;6;6;6;6;6;6;6;6;6;6;6;6;6;6;6;6;6;6;6;6;6	41041221;41041630;41042499;41042499;41042500;41048978;41048978;41048978;41050195;41050195;41050195;41050478;41050478;41050478;41054645;41054645;41055000;41055000;41056690;41056690;41056933;41056933;41059150;41081259	41041716;41041716;41042630;41042630;41042630;41049095;41049095;41049095;41050345;41050345;41050345;41051376;41050637;41050637;41054875;41054875;41055266;41055266;41056800;41056800;41057067;41057067;41059832;41081499	+;+;+;+;+;+;+;+;+;+;+;+;+;+;+;+;+;+;+;+;+;+;+;+	3464	0.549323	0.592623	0.5099	1.12573	0.869158	1.31298	0.00755367	0.361608	-1.08708	F1R0W4,Ectonucleoside triphosphate diphosphohydrolase 8	NP_001002379.2,ectonucleoside triphosphate diphosphohydrolase 8	PF01150,A1/CD39 (nucleoside phosphatase) family	IPR000407,Nucleoside phosphatase GDA1/CD39	KOG1386,Nucleoside phosphatase;COG5371,Golgi nucleoside diphosphatase	GO:0016787,molecular_function,hydrolase activity;GO:0016021,cellular_component,integral component of membrane;GO:0016020,cellular_component,membrane	K01510,ko00240,Pyrimidine metabolism;K01510,ko00230,Purine metabolism;K01510,ko05169,Epstein-Barr virus infection
epha2b	23;23;23;23;23;23;23;23;23;23;23;23;23;23;23;23;23	24420118;24431948;24432469;24433861;24434158;24434528;24436642;24438154;24439727;24440283;24441590;24441872;24443670;24446009;24465630;24467410;24468097	24424871;24432103;24432662;24434010;24434367;24434589;24436827;24438279;24439782;24440370;24441776;24441996;24444005;24446164;24466278;24467477;24468299	-;-;-;-;-;-;-;-;-;-;-;-;-;-;-;-;-	7706	1.08033	1.56877	2.21761	2.4241	2.09141	2.21728	0.0497292	0.750009	-0.592809	E7F533,Eph receptor A2 b	XP_005162266.1,ephrin type-A receptor 2 isoform X1	PF00041,ibronectin type III domain;PF14575,phrin type-A receptor 2 transmembrane domain;PF00536,SAM domain (Sterile alpha motif);PF01404,phrin receptor ligand binding domain;PF07714,Protein tyrosine kinase	IPR013783,Immunoglobulin-like fold;IPR016257,Ephrin receptor type-A /type-B;IPR001245,Serine-threonine/tyrosine-protein kinase, catalytic domain;IPR013761,Sterile alpha motif/pointed domain superfamily;IPR001090,Ephrin receptor ligand binding domain;IPR036116,Fibronectin type III superfamily;IPR003961,Fibronectin type III;IPR020635,Tyrosine-protein kinase, catalytic domain;IPR008979,Galactose-bin…	COG0515,Serine/threonine protein kinase;KOG0196,Tyrosine kinase, EPH (ephrin) receptor family	GO:0016301,molecular_function,kinase activity;GO:0018108,biological_process,peptidyl-tyrosine phosphorylation;GO:0005887,cellular_component,integral component of plasma membrane;GO:0048013,biological_process,ephrin receptor signaling pathway;GO:0007169,biological_process,transmembrane receptor protein tyrosine kinase signaling pathway;GO:0005003,molecular_function,ephrin receptor activity;GO:0005…	K05103,ko04015,Rap1 signaling pathway;K05103,ko04360,Axon guidance;K05103,ko04151,PI3K-Akt signaling pathway;K05103,ko04014,Ras signaling pathway
epha4b	2;2;2;2;2;2;2;2;2;2;2;2;2;2;2;2;2;2;2;2;2;2;2;2;2;2;2;2;2;2;2;2;2;2;2;2;2;2;2;2;2;2;2;2;2;2;2;2;2;2;2	40424106;40424222;40440087;40476297;40476297;40488252;40488252;40488252;40552792;40552792;40552792;40557594;40557594;40557594;40570222;40570222;40570222;40575641;40575641;40575641;40582078;40582078;40582078;40614803;40614803;40614803;40615140;40615140;40615140;40620740;40620740;40620740;40641805;40641805;40641805;40646177;40646177;40646177;40650376;40650376;40650376;40652734;40652734;40652734;406…	40424353;40424353;40440180;40476361;40476361;40488912;40488912;40488912;40552947;40552947;40552947;40557929;40557929;40557929;40570334;40570334;40570334;40575803;40575803;40575803;40582186;40582186;40582186;40614870;40614870;40614870;40615265;40615265;40615265;40620925;40620925;40620925;40641866;40641866;40641866;40646386;40646386;40646386;40650525;40650525;40650525;40652927;40652927;40652927;406…	+;+;+;+;+;+;+;+;+;+;+;+;+;+;+;+;+;+;+;+;+;+;+;+;+;+;+;+;+;+;+;+;+;+;+;+;+;+;+;+;+;+;+;+;+;+;+;+;+;+;+	6363	0.542028	0.699015	0.825825	0.484347	0.269056	0.338073	0.037031	0.685289	0.821685	A0A0R4IYY4,Eph receptor A4b	-	-	IPR013783,Immunoglobulin-like fold;IPR016257,Ephrin receptor type-A /type-B;IPR001245,Serine-threonine/tyrosine-protein kinase, catalytic domain;IPR013761,Sterile alpha motif/pointed domain superfamily;IPR001090,Ephrin receptor ligand binding domain;IPR036116,Fibronectin type III superfamily;IPR003961,Fibronectin type III;IPR020635,Tyrosine-protein kinase, catalytic domain;IPR008979,Galactose-bin…	-	GO:0016301,molecular_function,kinase activity;GO:0016310,biological_process,phosphorylation;GO:0048685,biological_process,negative regulation of collateral sprouting of intact axon in response to injury;GO:0005003,molecular_function,ephrin receptor activity;GO:0048013,biological_process,ephrin receptor signaling pathway;GO:0016740,molecular_function,transferase activity;GO:0005887,cellular_compon…	-
EPHB3 (1 of many)	22;22;22;22;22;22;22;22;22;22;22;22;22	35985725;35991862;35994699;36001874;36002367;36003323;36004367;36004518;36005695;36006244;36006539;36006777;36012285	35986432;35992017;35995034;36001998;36002529;36003431;36004419;36004652;36005942;36006459;36006688;36006970;36013476	+;+;+;+;+;+;+;+;+;+;+;+;+	3785	0.502736	0.753282	1.10831	0.46528	0.171567	0.503385	0.0379179	0.689602	0.936716	-	-	-	-	-	-	-
eps8l1	3;3;3;3;3;3;3;3;3;3;3;3;3;3;3;3;3;3;3;3;3;3;3;3;3;3;3;3;3;3;3;3;3	16363419;16365020;16366140;16367312;16368830;16370788;16372512;16372635;16372640;16372666;16373976;16373976;16373976;16376637;16376637;16376637;16377461;16377461;16377461;16377639;16377639;16377639;16379201;16379201;16379201;16382242;16382242;16382281;16387222;16387222;16387222;16387585;16387585	16363735;16365152;16366305;16367435;16368967;16370893;16372555;16372779;16372779;16372779;16374124;16374124;16374124;16376711;16376711;16376711;16377549;16377549;16377549;16377789;16377789;16377789;16379259;16379259;16379259;16382344;16382344;16382344;16387267;16387277;16387426;16387641;16387641	-;-;-;-;-;-;-;-;-;-;-;-;-;-;-;-;-;-;-;-;-;-;-;-;-;-;-;-;-;-;-;-;-	2061	2.51014	1.96442	3.83511	3.50947	5.01264	4.14516	0.0270558	0.619327	-0.720214	F1RBZ6,Eps8-like1	XP_017209584.1,-;XP_009297556.1,eps8-like1 isoform X1;XP_009297557.1,-	PF00018,SH3 domain	IPR001452,SH3 domain;IPR035462,Eps8, SH3 domain;IPR036028,SH3-like domain superfamily;IPR013761,Sterile alpha motif/pointed domain superfamily	KOG3557,Epidermal growth factor receptor kinase substrate;ENOG410XT9R,-	-	-
erbb3b	23;23;23;23;23;23;23;23;23;23;23;23;23;23;23;23;23;23;23;23;23;23;23;23;23;23;23;23;23;23;23;23;23;23;23;23;23;23;23;23;23;23;23;23;23;23;23;23;23;23;23;23;23;23;23;23;23	25305870;25305870;25324450;25324450;25324684;25324684;25329234;25329234;25330000;25330000;25331319;25331319;25331557;25331557;25334558;25334558;25334785;25334785;25337074;25337074;25337251;25337251;25339188;25341961;25341961;25344075;25344075;25344291;25344291;25346131;25346131;25347756;25347756;25347894;25347894;25349464;25349464;25349667;25349667;25350349;25350349;25351678;25351678;25353255;253…	25306248;25306248;25324601;25324601;25324864;25324864;25329359;25329359;25330062;25330062;25331437;25331437;25331698;25331698;25334671;25334671;25334902;25334902;25337147;25337147;25337341;25337341;25339196;25342169;25342169;25344207;25344207;25344384;25344384;25346288;25346288;25347809;25347809;25348035;25348035;25349583;25349583;25349765;25349765;25350534;25350534;25351833;25351833;25353330;253…	+;+;+;+;+;+;+;+;+;+;+;+;+;+;+;+;+;+;+;+;+;+;+;+;+;+;+;+;+;+;+;+;+;+;+;+;+;+;+;+;+;+;+;+;+;+;+;+;+;+;+;+;+;+;+;+;+	4645	2.08669	2.25884	3.15613	4.10279	4.62617	3.81076	0.00491711	0.30613	-0.851933	F1QP50,Erb-b2 receptor tyrosine kinase 3b	-	PF14843,rowth factor receptor domain IV;PF00757,urin-like cysteine rich region;PF01030,Receptor L domain;PF07714,Protein tyrosine kinase	IPR032778,Growth factor receptor domain 4;IPR001245,Serine-threonine/tyrosine-protein kinase, catalytic domain;IPR006212,Furin-like repeat;IPR000494,Receptor L-domain;IPR016245,Tyrosine protein kinase, EGF/ERB/XmrK receptor;IPR009030,Growth factor receptor cysteine-rich domain superfamily;IPR011009,Protein kinase-like domain superfamily;IPR017441,Protein kinase, ATP binding site;IPR006211,Furin-l…	ENOG410XNSR,-;KOG1025,Epidermal growth factor receptor EGFR and related tyrosine kinases	GO:0001755,biological_process,neural crest cell migration;GO:0007413,biological_process,axonal fasciculation;GO:0048882,biological_process,lateral line development;GO:0004672,molecular_function,protein kinase activity;GO:0048932,biological_process,myelination of posterior lateral line nerve axons;GO:0004716,molecular_function,signal transducer, downstream of receptor, with protein tyrosine kinase…	-
ern2	1;1;1;1;1;1;1;1;1;1;1;1;1;1;1;1;1;1;1;1;1;1	8485696;8488203;8488402;8490598;8491246;8493238;8493608;8495795;8497695;8498124;8499272;8499545;8499768;8499998;8500893;8502398;8502579;8503841;8503993;8505535;8507795;8511460	8485866;8488270;8488525;8490725;8491393;8493437;8493707;8495984;8497785;8498343;8499400;8499672;8499921;8500076;8501160;8502502;8502701;8503913;8504065;8505568;8507912;8511518	-;-;-;-;-;-;-;-;-;-;-;-;-;-;-;-;-;-;-;-;-;-	2783	1.58115	1.47527	2.41176	0.949201	0.784865	0.971726	0.0176071	0.51477	0.909372	F1Q6G0,Endoplasmic reticulum to nucleus-signaling 2	-	PF00069,Protein kinase domain;PF06479,Ribonuclease 2-5A	IPR011047,Quinoprotein alcohol dehydrogenase-like superfamily;IPR011009,Protein kinase-like domain superfamily;IPR018391,Pyrrolo-quinoline quinone beta-propeller repeat;IPR008271,Serine/threonine-protein kinase, active site;IPR018997,PUB domain;IPR010513,KEN domain;IPR038357,KEN domain superfamily;IPR000719,Protein kinase domain	-	GO:0006397,biological_process,mRNA processing;GO:0004672,molecular_function,protein kinase activity;GO:0006468,biological_process,protein phosphorylation;GO:0090501,biological_process,RNA phosphodiester bond hydrolysis;GO:0005524,molecular_function,ATP binding;GO:0004540,molecular_function,ribonuclease activity	-
EVPL (1 of many)	KN149912.1;KN149912.1;KN149912.1;KN149912.1;KN149912.1;KN149912.1;KN149912.1;KN149912.1;KN149912.1;KN149912.1;KN149912.1;KN149912.1;KN149912.1;KN149912.1;KN149912.1;KN149912.1;KN149912.1;KN149912.1;KN149912.1;KN149912.1;KN149912.1;KN149912.1;KN149912.1;KN149912.1;KN149912.1;KN149912.1;KN149912.1;KN149912.1;KN149912.1	57106;57278;57474;57474;61068;61068;61243;61243;61624;61624;61849;61849;62449;62449;63042;63042;65821;65821;67367;67367;68141;68141;70307;70307;71295;71295;75878;75878;76087	57367;57367;60973;60973;61160;61160;61347;61347;61707;61707;61999;61999;62642;62642;63180;63180;65999;65999;67539;67539;68238;68238;70461;70461;71441;71441;75988;76239;76226	-;-;-;-;-;-;-;-;-;-;-;-;-;-;-;-;-;-;-;-;-;-;-;-;-;-;-;-;-	5642	4.60579	4.67952	7.43522	11.839	10.9133	9.8805	0.000100058	0.0434522	-1.07513	-	-	-	-	-	-	-
evpla	6;6;6;6;6;6;6;6;6;6;6;6;6;6;6;6;6;6;6;6;6;6;6;6;6;6;6;6;6;6;6;6;6;6;6;6;6;6;6;6;6;6;6	17959266;17959279;17960787;17960787;17961301;17961301;17961591;17961591;17964233;17964233;17964735;17964874;17964874;17966541;17966541;17966861;17966861;17967034;17967034;17970915;17970915;17971164;17971164;17971454;17971454;17973583;17973583;17974785;17974785;17975047;17975047;17975696;17975696;17977802;17977802;17978039;17978039;17978249;17978249;17978436;17978436;17978642;17978642	17959444;17959444;17960886;17960886;17961455;17961455;17961714;17961714;17964364;17964364;17964776;17965035;17965035;17966648;17966648;17966956;17966956;17967144;17967144;17971061;17971061;17971318;17971318;17971551;17971551;17973755;17973755;17974963;17974963;17975185;17975185;17975889;17975889;17977952;17977952;17978122;17978122;17978356;17978356;17978528;17978528;17983451;17983562	+;+;+;+;+;+;+;+;+;+;+;+;+;+;+;+;+;+;+;+;+;+;+;+;+;+;+;+;+;+;+;+;+;+;+;+;+;+;+;+;+;+;+	7651	8.65033	6.96862	8.24163	12.6844	11.9597	12.355	0.00759569	0.361608	-0.708248	F1Q4X8,Envoplakin a	NP_001112369.1,envoplakin	PF00681,Plectin repeat	IPR035915,Plakin repeat superfamily;IPR030460,Envoplakin;IPR018159,Spectrin/alpha-actinin;IPR001101,Plectin repeat	ENOG410XRFQ,-;ENOG410IQBQ,-	GO:0005856,cellular_component,cytoskeleton;GO:0005198,molecular_function,structural molecule activity;GO:0001533,cellular_component,cornified envelope;GO:0008544,biological_process,epidermis development;GO:0019215,molecular_function,intermediate filament binding	-
ext1c	19;19;19;19;19;19	47719424;47720273;47741605;47741605;47743985;47743985	47719579;47720426;47741962;47741962;47744406;47744812	+;+;+;+;+;+	1496	2.10669	2.09645	2.74508	3.27933	3.15693	4.27274	0.0470033	0.741468	-0.723861	B8JKP1,Exostosin-1c	-	PF03016,xostosin family	IPR004263,Exostosin-like	KOG1021,Acetylglucosaminyltransferase EXT1/exostosin 1;ENOG410XTFH,-	GO:0016757,molecular_function,transferase activity, transferring glycosyl groups;GO:0006486,biological_process,protein glycosylation;GO:0016021,cellular_component,integral component of membrane;GO:0016020,cellular_component,membrane	-
f2rl1.2	21;21;21;21;21	7316496;7316497;7320861;7322737;7322737	7317844;7317838;7320863;7322880;7322880	-;-;-;-;-	1496	0.317991	0.381173	0.796958	0.756769	0.947078	1.06818	0.0487033	0.746268	-0.997528	I3IRY7,Coagulation factor II	XP_005161546.1,coagulation factor II (thrombin) receptor-like 1 isoform X1	PF00001,7 transmembrane receptor (rhodopsin family)	IPR017452,GPCR, rhodopsin-like, 7TM;IPR002281,Protease-activated receptor 2;IPR003912,Protease-activated receptor;IPR000276,G protein-coupled receptor, rhodopsin-like	ENOG410IGEM,-;ENOG4111CWR,-	GO:0016020,cellular_component,membrane;GO:0007596,biological_process,blood coagulation;GO:0015057,molecular_function,thrombin-activated receptor activity;GO:0004872,-,-;GO:0007186,biological_process,G-protein coupled receptor signaling pathway;GO:0004930,molecular_function,G-protein coupled receptor activity;GO:0070493,biological_process,thrombin-activated receptor signaling pathway;GO:0016021,ce…	-
f3a	24;24;24;24;24;24	31340149;31340471;31343799;31346386;31348958;31352996	31340363;31340579;31343992;31346570;31349126;31353495	+;+;+;+;+;+	1372	2.7305	3.07561	2.7357	5.73031	4.77612	4.47972	0.0100995	0.406838	-0.896467	C7S6G4,Coagulation factor IIIa	NP_001232896.1,tissue factor precursor	PF01108,Tissue factor;PF09294,Interferon-alpha/beta receptor, fibronectin type III	IPR003961,Fibronectin type III;IPR015373,Interferon/interleukin receptor domain;IPR001187,Tissue factor;IPR036116,Fibronectin type III superfamily;IPR013783,Immunoglobulin-like fold	ENOG4111MW4,-;ENOG410IYA1,-	GO:0019221,biological_process,cytokine-mediated signaling pathway;GO:0007596,biological_process,blood coagulation;GO:0005886,cellular_component,plasma membrane;GO:0016020,cellular_component,membrane;GO:0004896,molecular_function,cytokine receptor activity;GO:0016021,cellular_component,integral component of membrane	K03901,ko04610,Complement and coagulation cascades;K03901,ko04933,AGE-RAGE signaling pathway in diabetic complications
fabp1b.2	8;8;8;8	944088;946209;947199;947379	944221;946378;947291;947540	+;+;+;+	559	117.014	82.0158	53.9525	266.548	240.257	241.339	0.00363479	0.267427	-1.59543	A0A0R4IRM6,Fatty acid-binding protein 1b, liver, tandem duplicate 2	XP_002663094.2,fatty acid binding protein 1-B.1	PF14651,Lipocalin / cytosolic fatty-acid binding protein family	IPR031259,Intracellular lipid binding protein;IPR031276,Liver basic fatty acid-binding protein;IPR000463,Cytosolic fatty-acid binding;IPR012674,Calycin	-	GO:0005504,molecular_function,fatty acid binding;GO:0033993,biological_process,response to lipid;GO:0008289,molecular_function,lipid binding	-
fam102ba	2;2;2;2;2;2;2;2;2;2;2;2;2;2;2;2;2;2;2;2;2;2	45812495;45813148;45813363;45813483;45819771;45819771;45819989;45819989;45820282;45820282;45822937;45822937;45828780;45828780;45836072;45836072;45836269;45836269;45836414;45836414;45837826;45837826	45813256;45813256;45813546;45813546;45819907;45819907;45820172;45820172;45820389;45820389;45823040;45823040;45828826;45828826;45836188;45836188;45836298;45836298;45836534;45836534;45838130;45838074	-;-;-;-;-;-;-;-;-;-;-;-;-;-;-;-;-;-;-;-;-;-	2099	3.39958	4.34671	3.26079	6.20269	7.14377	6.41263	0.0023362	0.21255	-0.936825	F1QH54,Family with sequence similarity 102, member B, a	-	PF10358,N-terminal C2 in EEIG1 and EHBP1 proteins	IPR019448,EEIG1/EHBP1 N-terminal domain	ENOG4110G47,-;ENOG410IWVB,-	GO:0005575,cellular_component,cellular_component;GO:0003674,molecular_function,molecular_function;GO:0008150,biological_process,biological_process	-
fam107b	18;18;18;18;18;18;18;18;18;18;18	12307849;12307979;12308585;12311428;12311428;12311428;12323195;12323195;12326267;12358585;12358666	12308964;12308964;12308964;12311584;12311505;12311584;12323372;12323372;12326374;12358760;12358708	-;-;-;-;-;-;-;-;-;-;-	1735	45.2751	53.0795	46.0662	80.224	75.2988	63.7643	0.00839773	0.370103	-0.687663	Q1LYA0,Family with sequence similarity 107, member B	NP_001315120.1,protein FAM107B isoform 2	PF06625,Protein of unknown function (DUF1151)	IPR009533,Protein of unknown function DUF1151	ENOG410IVZ4,-;ENOG4111QFW,-	GO:0005575,cellular_component,cellular_component;GO:0003674,molecular_function,molecular_function;GO:0008150,biological_process,biological_process	-
fam129aa	20;20;20;20;20;20;20;20;20;20;20;20;20;20	34497836;34502562;34503100;34503308;34504684;34504964;34507274;34507680;34509272;34510479;34510711;34510923;34511138;34514070	34497933;34502692;34503228;34503422;34504848;34505079;34507366;34507842;34509459;34510622;34510821;34511030;34511249;34516644	+;+;+;+;+;+;+;+;+;+;+;+;+;+	4248	3.52754	3.98681	3.30556	7.46222	7.4905	7.43675	0.000134458	0.0509368	-1.1335	Q5RG84,Family with sequence similarity 129, member Aa	NP_001138263.1,protein Niban	-	IPR026088,Niban-like	ENOG41102BB,-;ENOG410IGDS,-	-	-
fam150bb	17;17;17;17;17;17	30644385;30646649;30646878;30647045;30647232;30648210	30645152;30646722;30646958;30647098;30647530;30649074	-;-;-;-;-;-	2141	0.277741	0.692485	0.928109	1.46884	1.29595	1.00475	0.0106791	0.416095	-1.11063	E7FAP8,Family with sequence similarity 150, member Bb	XP_002665250.2,ALK and LTK ligand 2	PF15129,AM150 family	IPR029364,ALK and LTK ligand FAM150	ENOG410Y5NM,-;ENOG410IX76,-	GO:0030971,molecular_function,receptor tyrosine kinase binding;GO:0030298,molecular_function,receptor signaling protein tyrosine kinase activator activity;GO:0061098,biological_process,positive regulation of protein tyrosine kinase activity	-
fam213b	11;11;11;11;11;11;11;11;11;11;11;11;11;11;11;11;11;11;11;11;11;11;11;11;11;11;11;11;11;11	40358165;40358683;40372497;40373209;40373409;40373409;40373409;40373409;40377238;40377238;40377238;40377238;40377548;40377548;40377548;40377548;40378103;40378103;40378103;40378103;40380255;40380255;40380255;40380255;40380258;40382901;40382901;40382901;40382901;40382901	40358917;40358917;40372523;40373527;40373527;40373527;40373527;40373527;40377313;40377313;40377313;40377313;40377611;40377611;40377611;40377611;40378154;40378154;40378154;40378154;40380459;40380459;40380459;40380459;40380459;40383045;40383061;40383021;40383049;40383092	-;-;-;-;-;-;-;-;-;-;-;-;-;-;-;-;-;-;-;-;-;-;-;-;-;-;-;-;-;-	1688	1.30342	2.12825	1.75269	2.98085	2.41314	2.87647	0.0407635	0.710005	-0.777071	F1QSW9,Prostamide/prostaglandin F synthase	-	PF13911,AhpC/TSA antioxidant enzyme	IPR032801,Peroxiredoxin-like FAM213/AAED1;IPR036249,Thioredoxin-like superfamily	ENOG410YFY9,-;KOG4498,Uncharacterized conserved protein	-	-
fam69c	24;24;24;24	2893712;2898268;2900997;2918397	2895505;2898432;2901707;2918796	-;-;-;-	3070	2.42118	4.53216	4.89039	6.49446	6.28805	5.84587	0.00986407	0.400981	-0.780573	A0A0R4ICI0,Family with sequence similarity 69, member C	-	PF12260,Protein-kinase domain of FAM69;PF14875,N-term cysteine-rich ER, FAM69	IPR029244,FAM69, N-terminal;IPR011009,Protein kinase-like domain superfamily;IPR022049,FAM69, protein-kinase domain	-	GO:0008150,biological_process,biological_process;GO:0016021,cellular_component,integral component of membrane;GO:0016020,cellular_component,membrane	-
fam78ab	5;5	71198499;71210233	71199649;71210602	-;-	1521	1.79839	1.53712	2.84512	0.661627	0.310504	0.929401	0.00266329	0.227981	1.59561	A9JTH2,Family with sequence similarity 78, member Ab	NP_001107947.1,protein FAM78A	-	IPR029640,Protein FAM78A;IPR029638,Protein FAM78	ENOG410IGXQ,-;ENOG410YZF1,-	GO:0005575,cellular_component,cellular_component;GO:0008150,biological_process,biological_process;GO:0003674,molecular_function,molecular_function	-
FAR2	4;4;4;4;4;4;4;4;4;4;4;4	2139147;2142364;2142825;2144174;2144896;2145194;2145778;2146997;2148138;2149990;2164867;2187266	2140338;2142491;2142954;2144345;2144963;2145312;2145822;2147174;2148317;2150165;2165093;2187307	-;-;-;-;-;-;-;-;-;-;-;-	2657	0.402844	0.600925	0.980536	0.378748	0.288841	0.23132	0.0369871	0.685289	1.01797	Q1L8Q4,Fatty acyl-CoA reductase	XP_005164502.1,-;NP_001076558.1,fatty acyl-CoA reductase 1	PF02719,Polysaccharide biosynthesis protein;PF01118,Semialdehyde dehydrogenase, NAD binding domain;PF03015,Male sterility protein;PF07993,Male sterility protein;PF01370,NAD dependent epimerase/dehydratase family	IPR033640,Fatty acyl-CoA reductase, C-terminal;IPR036291,NAD(P)-binding domain superfamily;IPR013120,Male sterility, NAD-binding;IPR026055,Fatty acyl-CoA reductase	KOG1221,Acyl-CoA reductase;ENOG410XS7R,-	GO:0006629,biological_process,lipid metabolic process;GO:0005777,cellular_component,peroxisome;GO:0016020,cellular_component,membrane;GO:0080019,molecular_function,fatty-acyl-CoA reductase (alcohol-forming) activity;GO:0016491,molecular_function,oxidoreductase activity;GO:0102965,molecular_function,alcohol-forming fatty acyl-CoA reductase activity;GO:0010025,biological_process,wax biosynthetic pr…	K13356,ko04146,Peroxisome;K13356,ko04212,Longevity regulating pathway - worm;K13356,ko00073,Cutin, suberine and wax biosynthesis
fbn1	18;18;18;18;18;18;18;18;18;18;18;18;18;18;18;18;18;18;18;18;18;18;18;18;18;18;18;18;18	5503737;5504666;5504934;5505456;5505938;5506309;5506999;5508578;5508805;5509974;5510481;5511516;5511732;5512034;5512276;5514352;5514576;5514912;5515189;5517983;5518223;5520752;5521492;5521762;5526135;5526697;5527432;5527725;5527931	5503853;5504788;5505059;5505662;5506063;5506440;5507121;5508697;5508930;5510036;5510633;5511641;5511851;5512159;5512392;5514471;5514698;5515037;5515260;5518141;5518345;5520877;5521560;5521929;5526257;5526819;5527557;5527847;5528053	-;-;-;-;-;-;-;-;-;-;-;-;-;-;-;-;-;-;-;-;-;-;-;-;-;-;-;-;-	3609	6.80486	10.918	14.3643	7.4764	5.44708	5.33043	0.0169326	0.510196	0.689346	A0A140LGB0,Fibrillin 1	-	PF12947,domain;PF07645,Calcium-binding EGF domain;PF00683,TB domain;PF12662,Complement Clr-like EGF-like;PF12661,Human growth factor-like EGF	IPR024731,EGF domain;IPR018097,EGF-like calcium-binding, conserved site;IPR011398,Fibrillin;IPR009030,Growth factor receptor cysteine-rich domain superfamily;IPR001881,EGF-like calcium-binding domain;IPR026823,Complement Clr-like EGF domain;IPR000152,EGF-type aspartate/asparagine hydroxylation site;IPR000742,EGF-like domain;IPR013032,EGF-like, conserved site;IPR017878,TB domain;IPR036773,TGF-beta…	-	GO:0005578,,;GO:0005201,molecular_function,extracellular matrix structural constituent;GO:0005509,molecular_function,calcium ion binding	-
fbxl3l	14;14;14;14;14;14;14;14;14;14;14	22070116;22074510;22078967;22078967;22083828;22083828;22088163;22088163;22093451;22093451;22100365	22075153;22075153;22079138;22079138;22083950;22083950;22088535;22088535;22093576;22093528;22100600	-;-;-;-;-;-;-;-;-;-;-	6068	0.401785	0.808177	0.553059	0.114017	0.175119	0.0810306	0.000247028	0.0714022	2.12112	E7F6Z4,F-box and leucine-rich repeat protein 3,-like	XP_693270.2,F-box/LRR-repeat protein 3	PF12937,-box-like	IPR036047,F-box-like domain superfamily;IPR032675,Leucine-rich repeat domain superfamily;IPR001810,F-box domain	ENOG410ZAPZ,-;ENOG410IT1G,-	-	K10269,ko04710,Circadian rhythm
fbxo25	23;23;23;23;23;23;23;23;23;23;23;23;23;23;23;23	35369920;35374699;35377735;35380189;35380983;35381000;35381175;35381175;35381369;35381369;35382410;35382410;35383656;35383656;35384186;35384186	35370939;35374842;35377917;35380373;35381076;35381076;35381267;35381267;35381418;35381418;35382513;35382513;35383829;35383815;35384286;35384249	-;-;-;-;-;-;-;-;-;-;-;-;-;-;-;-	2148	9.55082	8.41547	7.66792	5.44629	5.05696	4.86429	0.0272428	0.619492	0.669489	Q6TH11,F-box only protein 25	NP_991287.1,F-box only protein 25	-	IPR036047,F-box-like domain superfamily	ENOG410YPWK,-;KOG3926,F-box proteins	-	K10305,ko04068,FoxO signaling pathway
fbxo30a	17;17;17	7463042;7465743;7470947	7463124;7467798;7471280	+;+;+	2473	3.48658	3.50488	4.28539	1.88204	0.978737	1.51604	0.00027838	0.0762547	1.27976	F1QQR6,F-box protein 30a	-	PF15966,-box;PF15965,TRAF-like zinc-finger	IPR031890,F-box only protein 30/40;IPR008974,TRAF-like;IPR001293,Zinc finger, TRAF-type;IPR013083,Zinc finger, RING/FYVE/PHD-type;IPR036047,F-box-like domain superfamily;IPR001810,F-box domain	ENOG410IH36,-;ENOG410XQPH,-	GO:0061630,molecular_function,ubiquitin protein ligase activity;GO:0005575,cellular_component,cellular_component;GO:0046872,molecular_function,metal ion binding;GO:0008270,molecular_function,zinc ion binding;GO:0016567,biological_process,protein ubiquitination	-
fbxo32	16;16;16;16;16;16;16;16;16;16;16;16;16	25344281;25345151;25345345;25345475;25350767;25350827;25352928;25352928;25354743;25354743;25356721;25356721;25356948	25344519;25345260;25345394;25345567;25350920;25350920;25353112;25353112;25354925;25354925;25356805;25356864;25357601	+;+;+;+;+;+;+;+;+;+;+;+;+	1812	422.124	356.617	272.572	196.671	167.786	145.988	0.00363167	0.267427	0.993325	F1R1Z0,F-box protein 32	-	PF12937,-box-like	IPR036047,F-box-like domain superfamily;IPR001810,F-box domain	ENOG410YPWK,-;KOG3926,F-box proteins	GO:0055008,biological_process,cardiac muscle tissue morphogenesis;GO:0060047,biological_process,heart contraction;GO:0008345,biological_process,larval locomotory behavior;GO:0005737,cellular_component,cytoplasm;GO:0006914,biological_process,autophagy;GO:0046716,biological_process,muscle cell cellular homeostasis;GO:0060415,biological_process,muscle tissue morphogenesis	-
fermt2	17;17;17;17;17;17;17;17;17;17;17;17;17;17;17;17;17;17;17	50622812;50622826;50627698;50627698;50656935;50656935;50671050;50687052;50688814;50690422;50693219;50695537;50696932;50697143;50698986;50701861;50704767;50706449;50708288	50623019;50623019;50627855;50627855;50657422;50657168;50671178;50687277;50688916;50690529;50693353;50695586;50697056;50697249;50699204;50701881;50704891;50706590;50708685	+;+;+;+;+;+;+;+;+;+;+;+;+;+;+;+;+;+;+	2742	3.66501	4.53359	5.47538	1.90385	1.35637	2.51047	0.000520576	0.0950679	1.13718	W5N2U8,Fermitin family member 2	XP_006632480.1,fermitin family homolog 2 isoform X3	PF00373,RM central domain;PF00169,PH domain	IPR019748,FERM central domain;IPR037837,Kindlin/fermitin, PH domain;IPR001849,Pleckstrin homology domain;IPR011993,PH-like domain superfamily;IPR035963,FERM superfamily, second domain;IPR019749,Band 4.1 domain;IPR037843,Kindlin/fermitin	-	GO:0007229,biological_process,integrin-mediated signaling pathway	-
FEZ2 (1 of many)	16;16;16;16;16;16;16;16;16;16;16;16;16;16;16;16;16;16;20;20;20;20;20;20;20;20;20;20;20;20;20;20;20;20;20	2582696;2582706;2584791;2584791;2586965;2586965;2587888;2587888;2588071;2588083;2589782;2589782;2591435;2591435;2593643;2593643;2595716;2595716;46837341;46837354;46838883;46838883;46839078;46839078;46840507;46840507;46842894;46842894;46850952;46850952;46852223;46852223;46852402;46854956;46854956	2583010;2583010;2584899;2584854;2587081;2587081;2588014;2588014;2588333;2588333;2589862;2589862;2591510;2591510;2593708;2593708;2595930;2595732;46837610;46837610;46838991;46838991;46839194;46839194;46840648;46840648;46843159;46843159;46851027;46851027;46852288;46852288;46852429;46855081;46855799	+;+;+;+;+;+;+;+;+;+;+;+;+;+;+;+;+;+;+;+;+;+;+;+;+;+;+;+;+;+;+;+;+;+;+	3287	4.95686	6.14125	7.4021	4.19051	2.74788	3.79578	0.0238769	0.589636	0.682817	-	-	-	-	-	-	-
fgd1	8;8;8;8;8;8;8;8;8;8;8;8;8;8;8;8;8;8;8;8;8;8;8;8;8;8;8;8;8;8;8;8	7655608;7698167;7698261;7701237;7701237;7702936;7703271;7707044;7707044;7708689;7708689;7715375;7715375;7717959;7717959;7718314;7718314;7721639;7721639;7721823;7721823;7723904;7723904;7724039;7724039;7726113;7726113;7726325;7726325;7731044;7733141;7733249	7656582;7698325;7698325;7701426;7701426;7703620;7703620;7707282;7707282;7708845;7708845;7715513;7715513;7718017;7718017;7718460;7718460;7721731;7721731;7721902;7721902;7723934;7723934;7724140;7724140;7726241;7726241;7726517;7726483;7731190;7733506;7733716	+;+;+;+;+;+;+;+;+;+;+;+;+;+;+;+;+;+;+;+;+;+;+;+;+;+;+;+;+;+;+;+	4101	0.826496	1.20971	1.3244	0.582795	0.273508	0.614467	0.0063899	0.338453	1.08667	A0A0R4IQ67,FYVE, RhoGEF and PH domain-containing 1	XP_017212897.1,FYVE, RhoGEF and PH domain-containing protein 1 isoform X2	PF00621,RhoGEF domain;PF01363,YVE zinc finger;PF00169,PH domain	IPR017455,Zinc finger, FYVE-related;IPR011011,Zinc finger, FYVE/PHD-type;IPR000306,FYVE zinc finger;IPR035939,FGD1, N-terminal PH domain;IPR001849,Pleckstrin homology domain;IPR011993,PH-like domain superfamily;IPR013083,Zinc finger, RING/FYVE/PHD-type;IPR035899,Dbl homology (DH) domain superfamily;IPR035941,FGD1-4, C-terminal PH domain;IPR000219,Dbl homology (DH) domain	-	GO:0035023,biological_process,regulation of Rho protein signal transduction;GO:0005089,molecular_function,Rho guanyl-nucleotide exchange factor activity;GO:0046872,molecular_function,metal ion binding;GO:0065009,biological_process,regulation of molecular function	K05720,ko04810,Regulation of actin cytoskeleton
fgd5a	11;11;11;11;11;11;11;11;11;11;11;11;11;11;11;11;11;11;11;11;11	18234215;18237412;18239417;18239658;18241787;18243598;18243825;18244008;18244205;18250586;18250803;18251631;18251795;18252895;18270554;18271012;18283118;18283611;18286389;18300771;18305487	18237308;18237566;18239545;18239794;18241889;18243735;18243918;18244087;18244288;18250654;18250874;18251689;18251845;18252985;18270710;18271160;18283148;18283669;18286506;18303451;18306228	-;-;-;-;-;-;-;-;-;-;-;-;-;-;-;-;-;-;-;-;-	8293	2.81797	2.77107	3.02973	2.0174	1.30982	2.06033	0.0455389	0.741468	0.596556	X1WDS7,FYVE, RhoGEF and PH domain-containing 5a	XP_001919894.2,FYVE, RhoGEF and PH domain-containing protein 5 isoform X1	PF00621,RhoGEF domain;PF01363,YVE zinc finger;PF00169,PH domain	IPR017455,Zinc finger, FYVE-related;IPR000306,FYVE zinc finger;IPR035899,Dbl homology (DH) domain superfamily;IPR001849,Pleckstrin homology domain;IPR011993,PH-like domain superfamily;IPR013083,Zinc finger, RING/FYVE/PHD-type;IPR000219,Dbl homology (DH) domain	ENOG410XRXV,-;KOG4424,Predicted Rho/Rac guanine nucleotide exchange factor/faciogenital dysplasia protein 3	GO:0005089,molecular_function,Rho guanyl-nucleotide exchange factor activity;GO:0035023,biological_process,regulation of Rho protein signal transduction;GO:0046872,molecular_function,metal ion binding;GO:0065009,biological_process,regulation of molecular function	-
fgfbp1b	1;1;14;14	21986690;21987682;47454536;47454671	21987504;21987732;47455378;47455258	-;-;-;-	1709	0.173974	0.767431	0.981849	1.91374	0.898127	1.07891	0.0421424	0.718478	-1.1287	E7FEC7,Fibroblast growth factor-binding protein 1b	XP_005170995.1,fibroblast growth factor-binding protein 1	PF06473,binding protein 1 (FGF-BP1)	IPR010510,FGF binding 1	ENOG4111SHY,-;ENOG410IZBN,-	-	-
fgfbp2a	14;14	47461989;47463503	47462819;47464168	-;-	1497	4.40917	5.44713	6.78436	8.69703	11.4757	9.52513	0.00191334	0.191388	-0.951865	F1R8L1,Fibroblast growth factor-binding protein 2a	XP_001332722.1,fibroblast growth factor-binding protein 2	PF06473,binding protein 1 (FGF-BP1)	IPR010510,FGF binding 1	ENOG4111Z5F,-;ENOG410IZJV,-	-	-
fkbp4	18;18;18;18;18;18;18;18;18;18;18;18;18;18;18;18;18;18;18;18	6395928;6396233;6397322;6397322;6398417;6398417;6400238;6400238;6402853;6402853;6403088;6403088;6405390;6405390;6405629;6405629;6408937;6408937;6409270;6409273	6396345;6396345;6397466;6397466;6398559;6398559;6400358;6400358;6403009;6403009;6403178;6403178;6405473;6405473;6405814;6405814;6409176;6409176;6410013;6410013	+;+;+;+;+;+;+;+;+;+;+;+;+;+;+;+;+;+;+;+	2329	26.8087	33.7146	31.113	48.3129	45.2708	45.3376	0.00819768	0.366733	-0.695135	F8W2D1,Peptidylprolyl isomerase	XP_005173673.1,peptidyl-prolyl cis-trans isomerase FKBP4 isoform X1	PF13174,Tetratricopeptide repeat;PF13181,Tetratricopeptide repeat;PF00254,KBP-type peptidyl-prolyl cis-trans isomerase	IPR013026,Tetratricopeptide repeat-containing domain;IPR019734,Tetratricopeptide repeat;IPR001179,FKBP-type peptidyl-prolyl cis-trans isomerase domain;IPR023566,Peptidyl-prolyl cis-trans isomerase, FKBP-type;IPR031212,Peptidyl-prolyl cis-trans isomerase FKBP4;IPR011990,Tetratricopeptide-like helical domain superfamily	KOG0543,FKBP-type peptidyl-prolyl cis-trans isomerase;COG0545,FKBP-type peptidyl-prolyl cis-trans isomerases 1	GO:0005528,molecular_function,FK506 binding;GO:0003755,molecular_function,peptidyl-prolyl cis-trans isomerase activity;GO:0000413,biological_process,protein peptidyl-prolyl isomerization;GO:0005737,cellular_component,cytoplasm;GO:0016853,molecular_function,isomerase activity;GO:0031072,molecular_function,heat shock protein binding;GO:0061077,biological_process,chaperone-mediated protein folding	-
fkbp9	19;19;19;19;19;19;19;19;19;19;19;19;19;19	43021713;43022763;43022765;43024473;43024473;43026125;43026125;43028266;43028266;43031438;43031705;43033493;43036692;43037582	43022177;43022948;43022928;43024618;43024618;43026311;43026311;43028380;43028411;43031627;43031850;43033682;43036837;43038014	-;-;-;-;-;-;-;-;-;-;-;-;-;-	2235	8.48729	13.0121	11.5777	21.4156	15.9539	13.8323	0.0110313	0.423301	-0.729682	Q1L8P1,Peptidylprolyl isomerase	-	PF00254,KBP-type peptidyl-prolyl cis-trans isomerase	IPR002048,EF-hand domain;IPR018247,EF-Hand 1, calcium-binding site;IPR023566,Peptidyl-prolyl cis-trans isomerase, FKBP-type;IPR011992,EF-hand domain pair;IPR001179,FKBP-type peptidyl-prolyl cis-trans isomerase domain	KOG0549,FKBP-type peptidyl-prolyl cis-trans isomerase;COG0545,FKBP-type peptidyl-prolyl cis-trans isomerases 1	GO:0000413,biological_process,protein peptidyl-prolyl isomerization;GO:0005528,molecular_function,FK506 binding;GO:0003755,molecular_function,peptidyl-prolyl cis-trans isomerase activity;GO:0005509,molecular_function,calcium ion binding;GO:0005737,cellular_component,cytoplasm;GO:0016853,molecular_function,isomerase activity;GO:0061077,biological_process,chaperone-mediated protein folding	-
FMNL1 (1 of many)	24;24;24;24;24;24;24;24;24;24;24;24;24;24;24;24;24;24;24;24;24;24;24;24;24;24;24;24;24;24;24;24;24;24;24;24;24;24;24;24	36691928;36695630;36695632;36696364;36696364;36699161;36699161;36699926;36699926;36700690;36700690;36702154;36702154;36702320;36702320;36705006;36705006;36705313;36705403;36705465;36706034;36706034;36706251;36706251;36707812;36707968;36708516;36708697;36709289;36710357;36710663;36713799;36715867;36716154;36716298;36720761;36722215;36722448;36723636;36724533	36693360;36695737;36695737;36696462;36696462;36699262;36699262;36700089;36700089;36700819;36700819;36702234;36702234;36702388;36702388;36705245;36705240;36705324;36705605;36705605;36706158;36706158;36706397;36706397;36708355;36708072;36708533;36708769;36709390;36710506;36710773;36713873;36715953;36716222;36716397;36720895;36722298;36722521;36723722;36724616	-;-;-;-;-;-;-;-;-;-;-;-;-;-;-;-;-;-;-;-;-;-;-;-;-;-;-;-;-;-;-;-;-;-;-;-;-;-;-;-	4706	0.138994	0.0969375	0.168898	0.387586	0.175623	0.274266	0.0314374	0.659298	-1.11751	-	-	-	-	-	-	-
fmnl2a	9;9;9;9;9;9;9;9;9;9;9;9;9;9;9;9;9;9;9;9;9;9;9;9;9;9;9;9;9;9;9;9;9;9;9;9;9;9;9;9;9;9;9;9;9;9;9;9;9;9;9;9;9;9;9;9;9;9;9;9;9;9;9;9;9;9;9;9;9;9;9;9;9;9;9;9;9;9;9;9;9;9;9;9;9;9;9;9;9;9;9;9;9;9;9;9;9;9;9;9;9;9;9;9;9;9;9;9;9;9;9;9;9;9;9;9;9;9;9	4762974;4764057;4765759;4767195;4769709;4775277;4775677;4775677;4778738;4778738;4778738;4778738;4778738;4780810;4780810;4780810;4780810;4780810;4781647;4781647;4781647;4781647;4781647;4783484;4783484;4783484;4783484;4783484;4783750;4783750;4783750;4783750;4783750;4784048;4784048;4784048;4784048;4784048;4784210;4784210;4784210;4784210;4784210;4786326;4786326;4786326;4786326;4786326;4787153;4787153…	4767304;4767304;4767304;4767304;4769973;4775778;4775778;4775778;4778861;4778861;4778861;4778861;4778861;4780905;4780905;4780905;4780905;4780905;4781748;4781748;4781748;4781748;4781748;4783647;4783647;4783647;4783647;4783647;4783879;4783879;4783879;4783879;4783879;4784128;4784128;4784128;4784128;4784128;4784278;4784278;4784278;4784278;4784278;4786560;4786560;4786560;4786560;4786560;4787355;4787355…	-;-;-;-;-;-;-;-;-;-;-;-;-;-;-;-;-;-;-;-;-;-;-;-;-;-;-;-;-;-;-;-;-;-;-;-;-;-;-;-;-;-;-;-;-;-;-;-;-;-;-;-;-;-;-;-;-;-;-;-;-;-;-;-;-;-;-;-;-;-;-;-;-;-;-;-;-;-;-;-;-;-;-;-;-;-;-;-;-;-;-;-;-;-;-;-;-;-;-;-;-;-;-;-;-;-;-;-;-;-;-;-;-;-;-;-;-;-;-	8531	0.892208	1.4037	1.49072	0.670909	0.43596	0.684429	0.00285073	0.234295	0.968009	F1QDA5,Formin-like 2a	XP_005168004.1,formin-like protein 2 isoform X4	PF02181,ormin Homology 2 Domain;PF06367,iaphanous FH3 Domain;PF06371,iaphanous GTPase-binding Domain	IPR014768,Rho GTPase-binding/formin homology 3 (GBD/FH3) domain;IPR010473,Formin, GTPase-binding domain;IPR010472,Formin, FH3 domain;IPR016024,Armadillo-type fold;IPR027656,Formin-like protein 2;IPR014767,Diaphanous autoregulatory (DAD) domain;IPR015425,Formin, FH2 domain	ENOG410Y3DT,-;KOG1923,Rac1 GTPase effector FRL	GO:0030036,biological_process,actin cytoskeleton organization;GO:0022604,biological_process,regulation of cell morphogenesis;GO:0016043,biological_process,cellular component organization;GO:0007010,biological_process,cytoskeleton organization;GO:0003779,molecular_function,actin binding;GO:0017048,molecular_function,Rho GTPase binding	-
FO393393.1	21;21;21;21;21;21;21;21;21;21;21;21;21;21;21;21;21;21;21;21;21;21;21;21	11108744;11109496;11120018;11120087;11120087;11120218;11120401;11120401;11120620;11120901;11120901;11122457;11122457;11122457;11122689;11122689;11123461;11123461;11123637;11123637;11125971;11125971;11131842;11131842	11108966;11109661;11120321;11120763;11120142;11120321;11120978;11120475;11120763;11120978;11120978;11122608;11122799;11122608;11122743;11122743;11123532;11123532;11123745;11123745;11130158;11130158;11132656;11132656	+;+;+;+;+;+;+;+;+;+;+;+;+;+;+;+;+;+;+;+;+;+;+;+	6877	10.6356	16.0863	15.1215	6.25575	4.28359	6.19354	4.56e-05	0.0309436	1.21837	A0A1S3NLT2,drebrin-like protein B	XP_014016374.1,drebrin-like protein B	-	IPR029006,ADF-H/Gelsolin-like domain superfamily;IPR002108,Actin-depolymerising factor homology domain;IPR035717,Drebrin-like protein, SH3 domain;IPR036028,SH3-like domain superfamily;IPR001452,SH3 domain	-	GO:0003779,molecular_function,actin binding;GO:0005622,cellular_component,intracellular	-
FO704779.1	25;25;25;25;25;25;25;25;25;25	7419587;7421217;7421623;7422214;7422396;7422649;7424853;7424909;7424958;7429252	7420114;7421232;7421713;7422324;7422422;7422751;7425583;7424931;7425549;7429600	+;+;+;+;+;+;+;+;+;+	1956	3.49611	4.13974	7.58531	6.59185	7.21332	9.20669	0.0167142	0.507842	-0.728545	E7FDG9,Uncharacterized protein	-	PF04548,AIG1 family	IPR006703,AIG1-type guanine nucleotide-binding (G) domain;IPR027417,P-loop containing nucleoside triphosphate hydrolase	-	GO:0005525,molecular_function,GTP binding	-
FO704797.1	17;17;17;17	13006570;13010635;13010791;13012549	13007145;13010675;13010875;13012671	-;-;-;-	825	3.2435	2.83389	2.24801	0.914849	1.07336	1.48998	0.0107338	0.416095	1.17542	A0A0G2KJE5,Uncharacterized protein	-	PF17169,MIT domain of nuclear receptor-binding factor 2;PF08961,Nuclear receptor-binding factor 2, autophagy regulator	IPR033393,Nuclear receptor-binding factor 2, MIT domain;IPR015056,Nuclear receptor-binding factor 2	-	GO:0006914,biological_process,autophagy	-
FO904881.1	15;15;15;15	46188283;46189358;46193401;46198978	46189250;46189452;46193523;46199311	+;+;+;+	1520	377.598	314.304	341.377	512.767	627.048	514.701	0.00640853	0.338453	-0.756487	X1WG90,Wu:fb18f06	-	-	-	-	GO:0016021,cellular_component,integral component of membrane;GO:0016020,cellular_component,membrane	-
FO904917.1	12;12;12;12;12;12;12;12;12;12;12;12;12;12;12;12;12;12;12	3542373;3543771;3545492;3553232;3562825;3567781;3572464;3574707;3580779;3586014;3591335;3598473;3598611;3604678;3607290;3612298;3615925;3617895;3619955	3542568;3543991;3545649;3553320;3563044;3568150;3572630;3574771;3580914;3586130;3591508;3598521;3598721;3605399;3607380;3612847;3616130;3617998;3622432	+;+;+;+;+;+;+;+;+;+;+;+;+;+;+;+;+;+;+	6224	1.68151	2.15304	3.2139	1.06106	1.35635	1.13562	0.00527363	0.309037	0.858581	A0A0G2L0F9,Uncharacterized protein	-	PF00069,Protein kinase domain;PF12202,Oxidative-stress-responsive kinase 1 C-terminal domain	IPR011009,Protein kinase-like domain superfamily;IPR024678,Serine/threonine-protein kinase OSR1/WNK, CCT domain;IPR008271,Serine/threonine-protein kinase, active site;IPR000719,Protein kinase domain	-	GO:0035556,biological_process,intracellular signal transduction;GO:0004674,molecular_function,protein serine/threonine kinase activity;GO:0005829,cellular_component,cytosol;GO:0006468,biological_process,protein phosphorylation;GO:0005524,molecular_function,ATP binding;GO:0004672,molecular_function,protein kinase activity	-
FO904965.1	3;3;3;3	12966604;12967327;12983516;12987059	12966688;12967517;12983686;12987150	+;+;+;+	539	5.07487	6.2419	7.04552	2.21711	1.86194	3.30684	0.00515294	0.309037	1.20515	A0A0G2L442,Uncharacterized protein	-	PF02197,Regulatory subunit of type II PKA R-subunit	IPR003117,cAMP-dependent protein kinase regulatory subunit, dimerization-anchoring domain;IPR014710,RmlC-like jelly roll fold	-	-	-
fosab	20;20;20;20;20;20;20	46648591;46648717;46649829;46650052;46650185;46650489;46650489	46649739;46648977;46649936;46650261;46650261;46650720;46650720	-;-;-;-;-;-;-	1699	0.454994	0.436318	0.649755	2.18414	0.694933	0.506453	0.0465058	0.741468	-1.1976	Q6P0S4,V-fos FBJ murine osteosarcoma viral oncogene homolog	NP_991132.1,proto-oncogene c-Fos	PF00170,bZIP transcription factor	IPR029816,c-Fos/v-Fos;IPR000837,AP-1 transcription factor;IPR004827,Basic-leucine zipper domain	KOG1414,Transcriptional activator FOSB/c-Fos and related bZIP transcription factors;ENOG4111CH5,-	GO:0003677,molecular_function,DNA binding;GO:0005667,cellular_component,transcription factor complex;GO:0006357,biological_process,regulation of transcription by RNA polymerase II;GO:0003700,molecular_function,DNA binding transcription factor activity;GO:0003690,molecular_function,double-stranded DNA binding;GO:0006355,biological_process,regulation of transcription, DNA-templated;GO:0033555,biolo…	K04379,ko05166,HTLV-I infection;K04379,ko04662,B cell receptor signaling pathway;K04379,ko01522,Endocrine resistance;K04379,ko05161,Hepatitis B;K04379,ko05231,Choline metabolism in cancer;K04379,ko05168,Herpes simplex infection;K04379,ko05031,Amphetamine addiction;K04379,ko04024,cAMP signaling pathway;K04379,ko04668,TNF signaling pathway;K04379,ko04917,Prolactin signaling pathway;K04379,ko05200,P…
foxn3	17;17;17;17;17;17;17;17;17;17;17;17;17;17;17	16556988;16557252;16557252;16614440;16614440;16614440;16648670;16648670;16648670;16675200;16675200;16675200;16675331;16720910;16725382	16557432;16557432;16557432;16614996;16614996;16614996;16648806;16648806;16648806;16676944;16675267;16675329;16676943;16721018;16726396	+;+;+;+;+;+;+;+;+;+;+;+;+;+;+	4008	0.296728	0.668688	0.650021	0.392315	0.132563	0.260691	0.0473033	0.741543	0.928782	K7DY44,Forkhead box N3	XP_009291171.1,-;XP_017207161.1,-;NP_001038728.2,forkhead box protein N3	PF00250,orkhead domain	IPR018122,Fork head domain conserved site1;IPR001766,Fork head domain;IPR036390,Winged helix DNA-binding domain superfamily;IPR030456,Fork head domain conserved site 2;IPR036388,Winged helix-like DNA-binding domain superfamily	KOG2294,Transcription factor of the Forkhead/HNF3 family;COG5025,Transcription factor of the Forkhead/HNF3 family	GO:0030154,biological_process,cell differentiation;GO:0003677,molecular_function,DNA binding;GO:0043565,molecular_function,sequence-specific DNA binding;GO:0003700,molecular_function,DNA binding transcription factor activity;GO:0045893,biological_process,positive regulation of transcription, DNA-templated;GO:0006355,biological_process,regulation of transcription, DNA-templated;GO:0005634,cellular…	-
FP015862.3	16;16	21996133;21998744	21997494;21998859	-;-	1478	0.683959	0.77163	1.46394	2.42562	2.43647	2.82774	0.000427813	0.0896142	-1.50696	Q1RLT3,Si:ch211-154o6.7 protein	-	PF15227,zinc finger of C3HC4-type, RING;PF00643,B-box zinc finger	IPR017907,Zinc finger, RING-type, conserved site;IPR003879,Butyrophylin-like, SPRY domain;IPR001870,B30.2/SPRY domain;IPR001841,Zinc finger, RING-type;IPR013320,Concanavalin A-like lectin/glucanase domain superfamily;IPR013083,Zinc finger, RING/FYVE/PHD-type;IPR000315,B-box-type zinc finger;IPR003877,SPRY domain	ENOG4111G04,-;KOG2177,Predicted E3 ubiquitin ligase	GO:0046872,molecular_function,metal ion binding;GO:0008270,molecular_function,zinc ion binding;GO:0005622,cellular_component,intracellular	-
FP103004.1	9;9;9	8752185;8752783;8752978	8752381;8752895;8753030	+;+;+	363	94.6841	157.561	175.9	79.0097	59.3598	91.7693	0.00588775	0.325655	0.773102	-	-	-	-	-	-	-
fpgt	8;8;8;8;8;8;8;8	17947657;17947915;17950356;17950356;17950809;17950809;17951581;17951805	17949302;17949302;17950448;17950448;17950976;17950976;17951837;17951835	-;-;-;-;-;-;-;-	2164	0.164873	0.210808	0.367298	0.465034	0.709288	0.511234	0.0158311	0.501581	-1.28246	F1QSV4,Fucose-1-phosphate guanylyltransferase	NP_001018590.2,fucose-1-phosphate guanylyltransferase	PF07959,L-fucokinase	IPR012887,L-fucokinase;IPR012120,Fucose-1-phosphate guanylyltransferase;IPR011004,Trimeric LpxA-like superfamily	ENOG410XT7S,-;ENOG410IE28,-	GO:0005575,cellular_component,cellular_component;GO:0016772,molecular_function,transferase activity, transferring phosphorus-containing groups	K00976,ko00051,Fructose and mannose metabolism;K00976,ko00520,Amino sugar and nucleotide sugar metabolism
fpr1	16;16;16	25056685;25057615;25057781	25056717;25059109;25059668	+;+;+	2087	0.170956	0.327878	0.528957	1.08493	0.70717	0.559546	0.0129076	0.45151	-1.28857	X1WBX3,Formyl peptide receptor 1	-	PF00001,7 transmembrane receptor (rhodopsin family)	IPR002258,DEZ orphan receptor;IPR017452,GPCR, rhodopsin-like, 7TM;IPR000826,Formyl peptide receptor-related;IPR000276,G protein-coupled receptor, rhodopsin-like	ENOG410II0H,-;ENOG410YB48,-	GO:0002283,biological_process,neutrophil activation involved in immune response;GO:0007165,biological_process,signal transduction;GO:0016020,cellular_component,membrane;GO:0060326,biological_process,cell chemotaxis;GO:0004875,molecular_function,complement receptor activity;GO:0004871,molecular_function,signal transducer activity;GO:0050900,biological_process,leukocyte migration;GO:0006954,biologi…	-
frmd4bb	23;23;23;23;23;23;23;23;23;23;23;23;23;23;23;23;23;23;23;23;23;23;23;23;23;23;23;23;23;23;23;23;23;23;23;23;23;23;23	791326;791853;792634;795040;798348;798771;800413;800464;802759;802759;803369;803369;803616;803616;807855;807855;808358;808358;811671;811671;812892;812892;813596;813596;815468;815468;816354;816354;817178;817192;817872;818800;818820;822418;822423;825412;825412;825892;827723	791391;791947;792726;795124;798404;798793;800547;800547;802824;802824;803426;803426;803702;803702;807931;807931;808496;808496;811809;811809;813025;813025;813712;813712;815696;815696;816410;816447;817319;817241;817952;818964;818954;823196;823196;825547;825547;825998;831319	+;+;+;+;+;+;+;+;+;+;+;+;+;+;+;+;+;+;+;+;+;+;+;+;+;+;+;+;+;+;+;+;+;+;+;+;+;+;+	6701	0.532436	0.527601	0.876426	1.06062	0.916221	1.19236	0.0171446	0.511114	-0.818255	E9QH73,FERM domain-containing 4Bb	-	PF09379,RM N-terminal domain;PF09380,RM C-terminal PH-like domain;PF00373,RM central domain;PF11819,omain of unknown function (DUF3338)	IPR019748,FERM central domain;IPR035963,FERM superfamily, second domain;IPR018980,FERM, C-terminal PH-like domain;IPR000299,FERM domain;IPR019747,FERM conserved site;IPR011993,PH-like domain superfamily;IPR018979,FERM, N-terminal;IPR019749,Band 4.1 domain;IPR021774,Domain of unknown function DUF3338;IPR014352,FERM/acyl-CoA-binding protein superfamily;IPR029071,Ubiquitin-like domain superfamily	-	GO:0005856,cellular_component,cytoskeleton	-
FRMD5 (1 of many)	18;18;18;18;18;18;18;18;18;18;18;18;18;18;18;18;18;18;18;18	26472165;26476191;26489678;26489938;26492429;26495156;26495399;26497568;26499997;26499997;26507047;26507047;26510423;26510423;26520177;26520177;26523265;26523265;26528063;26528063	26476011;26476549;26489784;26490006;26492503;26495247;26495462;26497656;26500084;26500084;26507170;26507170;26510520;26510520;26520255;26520255;26523307;26523307;26528167;26528239	-;-;-;-;-;-;-;-;-;-;-;-;-;-;-;-;-;-;-;-	5311	0.167946	0.354316	0.182915	0.450018	0.489083	0.705924	0.00441446	0.288293	-1.33237	-	-	-	-	-	-	-
frzb	9;9;9;9;9;9;9	45031080;45032465;45032655;45032900;45033093;45033370;45036353	45031798;45032503;45032711;45032965;45033297;45033433;45038196	+;+;+;+;+;+;+	2994	4.17084	4.26628	3.34794	1.97469	3.0168	1.8886	0.027268	0.619492	0.692085	Q9W6E0,Frizzled-related protein	NP_571018.1,secreted frizzled-related protein 3 precursor	PF01392,z domain;PF01759,UNC-6/NTR/C345C module	IPR008993,Tissue inhibitor of metalloproteinases-like, OB-fold;IPR015526,Frizzled/secreted frizzled-related protein;IPR036790,Frizzled cysteine-rich domain superfamily;IPR001134,Netrin domain;IPR018933,Netrin module, non-TIMP type;IPR035813,Secreted frizzled-related protein 3, NTR domain;IPR020067,Frizzled domain	ENOG410XRC8,-;KOG3577,Smoothened and related G-protein-coupled receptors	GO:0042813,molecular_function,Wnt-activated receptor activity;GO:0035567,biological_process,non-canonical Wnt signaling pathway;GO:0060070,biological_process,canonical Wnt signaling pathway;GO:0016055,biological_process,Wnt signaling pathway;GO:0017147,molecular_function,Wnt-protein binding;GO:0005576,cellular_component,extracellular region;GO:0007186,biological_process,G-protein coupled receptor…	-
ft2	19;19	5719359;5722336	5719422;5728411	+;+	6140	0.106532	0.120734	0.136643	0.245847	0.317287	0.190191	0.0217572	0.571367	-1.14844	F1QUX4,Alpha	XP_005168265.1,alpha(1,3)fucosyltransferase gene 2 isoform X1	PF17039,ucosyltransferase, N-terminal;PF00852,lycosyltransferase family 10 (fucosyltransferase) C-term	IPR001503,Glycosyl transferase family 10;IPR038577,GT10-like superfamily;IPR031481,Fucosyltransferase, N-terminal	KOG2619,Fucosyltransferase;ENOG410ZIMX,-	GO:0046920,molecular_function,alpha-(1->3)-fucosyltransferase activity;GO:0016757,molecular_function,transferase activity, transferring glycosyl groups;GO:0016021,cellular_component,integral component of membrane;GO:0032580,cellular_component,Golgi cisterna membrane;GO:0006486,biological_process,protein glycosylation;GO:0016740,molecular_function,transferase activity;GO:0000139,cellular_component…	-
ftr83	5;5;5;5;5;5;5;5;5;5;5;5;5;5;5;5;5;5;5	30141574;30141577;30142785;30142785;30143308;30143308;30143680;30143680;30143693;30144064;30144064;30144064;30145916;30145916;30145916;30147243;30148382;30148382;30148382	30142210;30142210;30142880;30142880;30143541;30143541;30143839;30143839;30143839;30144135;30144135;30144135;30145981;30145981;30145981;30147328;30148888;30149340;30149332	+;+;+;+;+;+;+;+;+;+;+;+;+;+;+;+;+;+;+	2310	2.29105	1.62924	3.24968	4.38365	4.75343	4.54976	0.00146653	0.170697	-1.03363	A4IG09,FinTRIM family, member 83	NP_001313418.1,-;NP_001313416.1,finTRIM family, member 83 isoform 1	PF13445,RING-type zinc-finger;PF00643,B-box zinc finger;PF13765,SPRY-associated domain;PF00622,SPRY domain	IPR017907,Zinc finger, RING-type, conserved site;IPR003879,Butyrophylin-like, SPRY domain;IPR001870,B30.2/SPRY domain;IPR003877,SPRY domain;IPR001841,Zinc finger, RING-type;IPR013320,Concanavalin A-like lectin/glucanase domain superfamily;IPR013083,Zinc finger, RING/FYVE/PHD-type;IPR000315,B-box-type zinc finger;IPR006574,SPRY-associated	ENOG410YEQX,-;ENOG410IF3P,-	GO:0008270,molecular_function,zinc ion binding;GO:0046872,molecular_function,metal ion binding;GO:0005622,cellular_component,intracellular	-
fuca1.1	19;19;19;19;19;19;19;19	32908299;32908750;32910235;32910507;32910788;32912204;32912506;32912714	32908662;32908849;32910425;32910707;32910893;32912341;32912640;32913253	-;-;-;-;-;-;-;-	1775	8.14074	7.71021	13.4089	13.6422	15.6982	14.0583	0.0208747	0.560595	-0.684834	Q6NY93,Alpha-L-fucosidase 1, tandem duplicate 1	-	PF01120,Alpha-L-fucosidase;PF16757,Alpha-L-fucosidase C-terminal domain	IPR031919,Alpha-L-fucosidase, C-terminal;IPR016286,Alpha-L-fucosidase, metazoa-type;IPR000933,Glycoside hydrolase, family 29;IPR028755,Tissue alpha-L-fucosidase;IPR017853,Glycoside hydrolase superfamily;IPR018526,Glycoside hydrolase, family 29, conserved site;IPR013780,Glycosyl hydrolase, all-beta	KOG3340,Alpha-L-fucosidase;COG3669,Alpha-L-fucosidase	GO:0005975,biological_process,carbohydrate metabolic process;GO:0004560,molecular_function,alpha-L-fucosidase activity;GO:0006004,biological_process,fucose metabolic process	-
fyco1b	2;2;2;2;2;2;2;2;2;2;2;2;2;2;2;2;2;2	50987301;50988178;50992192;50993424;50999660;51003000;51003720;51004588;51006766;51010834;51011077;51013759;51014921;51021769;51022222;51023291;51026768;51030784	50987371;50988276;50992298;50993549;50999766;51003143;51003810;51006678;51006858;51010952;51011244;51013902;51015096;51021895;51022317;51023501;51026877;51034210	+;+;+;+;+;+;+;+;+;+;+;+;+;+;+;+;+;+	7507	2.89915	2.84851	4.00575	1.91025	1.5256	2.07956	0.0157751	0.501581	0.722284	F1RDW0,FYVE and coiled-coil domain-containing 1b	XP_005171501.1,-;XP_003197998.1,FYVE and coiled-coil domain-containing protein 1-like isoform X1	PF02759,RUN domain	IPR017455,Zinc finger, FYVE-related;IPR011011,Zinc finger, FYVE/PHD-type;IPR000306,FYVE zinc finger;IPR009038,GOLD domain;IPR037213,RUN domain superfamily;IPR004012,RUN domain;IPR036598,GOLD domain superfamily;IPR013083,Zinc finger, RING/FYVE/PHD-type	KOG1729,FYVE finger containing protein;ENOG410XPJK,-	GO:0046872,molecular_function,metal ion binding	-
gabrr3b	24;24;24;24;24;24;24;24;24;24;24;24	25113730;25121892;25124490;25127108;25127412;25127463;25129844;25129844;25130097;25130097;25133213;25139370	25114119;25122004;25124557;25127331;25127494;25127494;25129981;25129981;25130255;25130249;25133406;25141152	+;+;+;+;+;+;+;+;+;+;+;+	3152	0.264118	0.162821	0.40627	0.6984	0.655523	0.467982	0.010385	0.414287	-1.21454	X1WB79,Gamma-aminobutyric acid	-	PF02932,Neurotransmitter-gated ion-channel transmembrane region;PF02931,Neurotransmitter-gated ion-channel ligand binding domain	IPR006028,Gamma-aminobutyric acid A receptor/Glycine receptor alpha;IPR018000,Neurotransmitter-gated ion-channel, conserved site;IPR006029,Neurotransmitter-gated ion-channel transmembrane domain;IPR006201,Neurotransmitter-gated ion-channel;IPR006202,Neurotransmitter-gated ion-channel ligand-binding domain;IPR036719,Neurotransmitter-gated ion-channel transmembrane domain superfamily;IPR036734,Neur…	ENOG410XPWH,-;KOG3643,GABA receptor	GO:0005216,molecular_function,ion channel activity;GO:0004888,molecular_function,transmembrane signaling receptor activity;GO:1902711,cellular_component,GABA-A receptor complex;GO:0006811,biological_process,ion transport;GO:0005886,cellular_component,plasma membrane;GO:0007165,biological_process,signal transduction;GO:0005230,molecular_function,extracellular ligand-gated ion channel activity;GO:0…	-
galnt8a.2	25;25;25;25;25;25;25;25;25;25;25	16609701;16612295;16612535;16612737;16613037;16613309;16617980;16618257;16622891;16627846;16628239	16610109;16612462;16612630;16612874;16613222;16613423;16618177;16618440;16623057;16628080;16628513	-;-;-;-;-;-;-;-;-;-;-	2171	0.684756	0.866778	1.26106	1.33266	1.87627	1.9251	0.0146006	0.483205	-0.987685	X1WFC6,Polypeptide N-acetylgalactosaminyltransferase	-	PF00535,lycosyl transferase family 2;PF00652,Ricin-type beta-trefoil lectin domain	IPR035992,Ricin B-like lectins;IPR000772,Ricin B, lectin domain;IPR029044,Nucleotide-diphospho-sugar transferases;IPR001173,Glycosyltransferase 2-like	-	GO:0016757,molecular_function,transferase activity, transferring glycosyl groups;GO:0006486,biological_process,protein glycosylation;GO:0005794,cellular_component,Golgi apparatus;GO:0016740,molecular_function,transferase activity;GO:0030246,molecular_function,carbohydrate binding;GO:0000139,cellular_component,Golgi membrane;GO:0016020,cellular_component,membrane;GO:0016021,cellular_component,inte…	-
[truncated: 744 more rows]

## Sheet: Supplementary Table 4 
Supplementary Table 4 An overview of KEGG enrichment in the skin tissues between bmp7b-/- and wild-type fish based on transcriptome analysis.
Term	Database	ID	Input number	Background number	P-Value	Corrected P-Value	Input	Hyperlink
Cell adhesion molecules (CAMs)	KEGG PATHWAY	dre04514	14	140	0.000115646	0.0141088	cldnh|itga9|cldnb|cldna|mhc2dab|cldnc|cldne|si:busm1-266f07.2|oclna|oclnb|cd226|si:dkey-11f4.20|cdh5|cldn7b	http://www.genome.jp/kegg-bin/show_pathway?dre04514/dre:368878%09red/dre:791164%09red/dre:81587%09red/dre:81584%09red/dre:394012%09red/dre:81582%09red/dre:81580%09red/dre:81581%09red/dre:60635%09red/dre:100322456%09red/dre:30762%09red/dre:494075%09red/dre:405757%09red/dre:445471%09red
[truncated: 121 more rows]

## Sheet: Supplementary Table 5
Supplementary Table 5 Information on all differentially expressed genes in the eyes of bmp7b-/- and wild-type fish based on transcriptome analysis.
[truncated: 3,553 more rows]

## Sheet: Supplementary Table 6
Supplementary Table 6 An overview of KEGG enrichment in the eyes between bmp7b-/- and wild-type fish based on transcriptome analysis.
[truncated: 150 more rows]
